# Supplementary material for: A systems view of type 2 diabetes-associated metabolic perturbations in saliva, blood and urine at different timescales of glycaemic control
Source: Diabetologia. 2015 Jun 7;58(8):1855–67. doi: 10.1007/s00125-015-3636-2 (PMC4499109; doi:10.1007/s00125-015-3636-2)
Supplement: Supplementary file 3 — (XLSX 180 kb) [file 125_2015_3636_MOESM3_ESM.xlsx]

## Sheet: Legend
ESM Table 1. Metabolic panel, quality control using technical replicates
column	description
metabolite	metabolite name
super_pathway	metabolite super pathway
sub_pathway	metabolite sub-pathway
PUBCHEM	pubchem identifier
CAS	CAS identifier
KEGG	KEGG identifier
HMDB_ID	HMDB identifier
#plasma	number of plasma samples in which this metabolite was detected
#urine	number of urine samples in which this metabolite was detected
#saliva	number of saliva samples in which this metabolite was detected
platform plasma	platform used to detect this metabolite in plasma (LC/MS Pos, LC/MS Neg, GC/MS)
platform urine	platform used to detect this metabolite in urine (LC/MS Pos, LC/MS Neg, GC/MS)
platform saliva	platform used to detect this metabolite in saliva (LC/MS Pos, LC/MS Neg, GC/MS)
#matrices	number of matrices (plasma, urine, saliva) in which this metabolite was detected
RSD plasma	relative technical variance (%) in plasma (based on Metabolon RAW data)
RSD urine	relative technical variance (%) in urine (based on Metabolon RAW data)
RSD saliva	relative technical variance (%) in saliva (based on Metabolon RAW data)
EXP plasma	relative experimental variance (%) in plasma (based on Metabolon RAW data)
EXP urine	relative experimental variance (%) in urine (based on Metabolon RAW data)
EXP saliva	relative experimental variance (%) in saliva (based on Metabolon RAW data)
EXP/RSD plasma	ratio between experimental and technical variance in plasma
EXP/RSD urine	ratio between experimental and technical variance in urine
EXP/RSD saliva	ratio between experimental and technical variance in saliva

## Sheet: Supp Table 1
Supplemental Table 1. Metabolic panel, quality control using technical replicates
metabolite	super_pathway	sub_pathway	PUBCHEM	CAS	KEGG	HMDB_ID	#plasma	#urine	#saliva	platform plasma	platform urine	platform saliva	#matrices	RSD plasma	RSD urine	RSD saliva	EXP plasma	EXP urine	EXP saliva	EXP/RSD plasma	EXP/RSD urine	EXP/RSD saliva
glycine	Amino acid	Glycine, serine and threonine metabolism	5257127750	56-40-6;	C00037	HMDB00123	359	360	331	GC/MS	GC/MS	GC/MS	3	12.8	18.5	8.8	36.1	92.9	121.3	2.82031	5.02162	13.7841
sarcosine (N-Methylglycine)	Amino acid	Glycine, serine and threonine metabolism	10887311726	107-97-1;	C00213	HMDB00271		359	322		GC/MS	GC/MS	2		12.3	6.8		72.3	73.9		5.87805	10.8676
dimethylglycine	Amino acid	Glycine, serine and threonine metabolism	6971056673	1118-68-9;	C01026	HMDB00092	356	360		GC/MS	GC/MS		2	18.5	13.8		40.2	82		2.17297	5.94203
N-acetylglycine	Amino acid	Glycine, serine and threonine metabolism	10972	543-24-8;		HMDB00532	353			GC/MS			1	15.3			65.1			4.2549
beta-hydroxypyruvate	Amino acid	Glycine, serine and threonine metabolism	964	1113-60-6;3369-79-7;	C00168	HMDB01352	302	287		GC/MS	GC/MS		2	22.5	33.8		54.6	128.3		2.42667	3.79586
serine	Amino acid	Glycine, serine and threonine metabolism	59516857581	56-45-1;	C00065	HMDB00187	359	360	331	GC/MS	GC/MS	GC/MS	3	13.6	11.2	7.5	28.1	76.2	147.1	2.06618	6.80357	19.6133
O-acetylserine	Amino acid	Glycine, serine and threonine metabolism	994786971051	66638-22-0;	C00979	HMDB03011			216			GC/MS	1			25			78.6			3.144
N-acetylserine	Amino acid	Glycine, serine and threonine metabolism	65249	97-14-3;		HMDB02931		327	326		GC/MS	GC/MS	2		22.6	15.4		66	45.1		2.92035	2.92857
homoserine	Amino acid	Glycine, serine and threonine metabolism	126476971022	672-15-1;	C00263	HMDB00719		336	278		GC/MS	GC/MS	2		24.7	20.6		76.4	81.9		3.09312	3.97573
O-acetylhomoserine	Amino acid	Glycine, serine and threonine metabolism	439389	7540-67-2;	C01077				280			GC/MS	1			13.1			72.8			5.55725
3-phosphoserine	Amino acid	Glycine, serine and threonine metabolism		407-41-0;	C01005	HMDB00272			134			GC/MS	1						79.6
threonine	Amino acid	Glycine, serine and threonine metabolism	69710196288	72-19-5;	C00188	HMDB00167	318	360	322	LC/MS Pos	GC/MS	GC/MS	3	11.5	12.7	7.9	27.2	73.6	111.6	2.36522	5.79528	14.1266
N-acetylthreonine	Amino acid	Glycine, serine and threonine metabolism	4651717	17093-74-2;	C01118		351	353		LC/MS Neg	LC/MS Neg		2	12.6	15.3		30.6	48.4		2.42857	3.1634
allo-threonine	Amino acid	Glycine, serine and threonine metabolism	992896995276	28954-12-3;	C05519	HMDB04041		360			GC/MS		1		17.1			61.7			3.60819
betaine	Amino acid	Glycine, serine and threonine metabolism	247	107-43-7;	C00719	HMDB00043	359			LC/MS Pos			1	4.3			30.2			7.02326
aspartate	Amino acid	Alanine and aspartate metabolism	5960	56-84-8;	C00049	HMDB00191		359	330		GC/MS	GC/MS	2		13.3	7.4		78	112.3		5.86466	15.1757
asparagine	Amino acid	Alanine and aspartate metabolism	62676992089	70-47-3;	C00152	HMDB00168	359	359		GC/MS	GC/MS		2	16.6	19.2		27.9	73.6		1.68072	3.83333
N-acetylasparagine	Amino acid	Alanine and aspartate metabolism	99715	4033-40-3;		HMDB06028		359			LC/MS Pos		1		8.2			55.9			6.81707
beta-alanine	Amino acid	Alanine and aspartate metabolism	2394755801	56-41-7;107-95-9;	C00099	HMDB00056	359	343	289	GC/MS	GC/MS	GC/MS	3	23.6	29.2	28.8	74.7	124.5	89.8	3.16525	4.2637	3.11806
3-ureidopropionate	Amino acid	Alanine and aspartate metabolism	111	462-88-4;	C02642	HMDB00026		360			LC/MS Pos		1		10.1			236.3			23.396
N-acetyl-beta-alanine	Amino acid	Alanine and aspartate metabolism	76406	3025-95-4;	C01073		356	358		LC/MS Pos	LC/MS Pos		2	20.9	5.2		40.3	81.7		1.92823	15.7115
alanine	Amino acid	Alanine and aspartate metabolism	59507311724	56-41-7;	C00041	HMDB00161	359	360	331	GC/MS	GC/MS	GC/MS	3	11.8	7.6	6.8	23.7	67.2	86.8	2.00847	8.84211	12.7647
N-acetylalanine	Amino acid	Alanine and aspartate metabolism	88064	97-69-8;	C02847	HMDB00766	359		223	LC/MS Neg		LC/MS Neg	2	11.7		12.6	21.9		48.7	1.87179		3.86508
N-acetylaspartate (NAA)	Amino acid	Alanine and aspartate metabolism	65065	997-55-7;997-55-7 ;	C01042	HMDB00812		359	299		LC/MS Pos	LC/MS Pos	2		10.4	15.6		52.7	106.6		5.06731	6.83333
glutamate	Amino acid	Glutamate metabolism	611	56-86-0;	C00025	HMDB03339	359	360	330	GC/MS	GC/MS	GC/MS	3	14.4	19.8	7.6	43.1	358.5	111.9	2.99306	18.1061	14.7237
N-methylglutamate	Amino acid	Glutamate metabolism	439377	35989-16-3;	C01046			345			GC/MS		1		12.8			245.4			19.1719
glutamine	Amino acid	Glutamate metabolism	5961	56-85-9;	C00064	HMDB00641	359	358	328	LC/MS Pos	LC/MS Pos	LC/MS Pos	3	10	5.8	3.9	16	51.6	100.8	1.6	8.89655	25.8462
pyroglutamine*	Amino acid	Glutamate metabolism	134508	2353-44-8;			359	360	312	LC/MS Pos	LC/MS Pos	LC/MS Pos	3	10.7	6.2	24.5	67	45.2	48.2	6.26168	7.29032	1.96735
gamma-aminobutyrate (GABA)	Amino acid	Glutamate metabolism	6992099119	56-12-2;	C00334	HMDB00112			303			GC/MS	1			29.4			248.5			8.45238
N-acetyl-aspartyl-glutamate (NAAG)	Amino acid	Glutamate metabolism	5255	3106-85-2;	C12270	HMDB01067		351			LC/MS Pos		1		7.6			54.3			7.14474
N-acetylglutamine	Amino acid	Glutamate metabolism	182230	2490-97-3;	C02716	HMDB06029		360			LC/MS Neg		1		29.3			73.9			2.52218
histidine	Amino acid	Histidine metabolism	7733651426	5934-29-2;	C00135	HMDB00177	359	359	319	LC/MS Neg	LC/MS Neg	LC/MS Neg	3	16.5	6.7	18.8	20.4	52.3	97.1	1.23636	7.80597	5.16489
N-acetylhistidine	Amino acid	Histidine metabolism	75619	39145-52-3;	C02997			360			LC/MS Neg		1		7.7			56.6			7.35065
trans-urocanate	Amino acid	Histidine metabolism	736715	104-98-3;	C00785	HMDB00301		360	324		LC/MS Pos	LC/MS Pos	2		6.3	7.7		65.6	107.5		10.4127	13.961
3-methylhistidine	Amino acid	Histidine metabolism	649696971061	368-16-1;	C01152	HMDB00479	343	360		LC/MS Neg	LC/MS Neg		2	10.5	4.8		93.3	100.8		8.88571	21
1-methylhistidine	Amino acid	Histidine metabolism	921057020397	332-80-9;	C01152	HMDB00001	207	345		GC/MS	GC/MS		2	35.7	17.9		44.8	72.8		1.2549	4.06704
histamine	Amino acid	Histidine metabolism	774	51-45-6;	C00388	HMDB00870			67			GC/MS	1			25.5			117.4			4.60392
hydantoin-5-propionic acid	Amino acid	Histidine metabolism	782	5624-26-0;	C05565	HMDB01212		349			LC/MS Pos		1		16.4			98.9			6.03049
imidazole lactate	Amino acid	Histidine metabolism	440129	14403-45-3;	C05568	HMDB02320		360			LC/MS Pos		1		4.6			62.3			13.5435
1-methylimidazoleacetate	Amino acid	Histidine metabolism	75810	2625-49-2 ;	C05828	HMDB02820		325			GC/MS		1		13.5			102.8			7.61481
imidazole propionate	Amino acid	Histidine metabolism	70630	1074-59-5;		HMDB02271		360	323		LC/MS Pos	LC/MS Pos	2		11.1	6.4		155.1	108.9		13.973	17.0156
4-imidazoleacetate	Amino acid	Histidine metabolism	96215	645-65-8 ;	C02835	HMDB02024		346			LC/MS Pos		1		6.6			47			7.12121
cadaverine	Amino acid	Lysine metabolism		462-94-2;1476-39-7;	C01672	HMDB02322		315	319		GC/MS	GC/MS	2		19.5	35.4		837.9	272.2		42.9692	7.68927
glutarate (pentanedioate)	Amino acid	Lysine metabolism	4418048	110-94-1;	C00489	HMDB00661		355	325		GC/MS	GC/MS	2		100.9	12.9		102.9	192.1		1.01982	14.8915
3-hydroxyglutarate	Amino acid	Lysine metabolism	181976	638-18-6;		HMDB00428		354			GC/MS		1		10.4			80.7			7.75962
3-methylglutaconate	Amino acid	Lysine metabolism	1551553	5746-90-7;		HMDB00522		348			GC/MS		1		15.6			102.3			6.55769
lysine	Amino acid	Lysine metabolism	5962	56-87-1;	C00047	HMDB00182	359	360	325	LC/MS Pos	LC/MS Pos	GC/MS	3	14.8	13.6	21.1	19.9	88.7	107.8	1.34459	6.52206	5.109
2-aminoadipate	Amino acid	Lysine metabolism	469	542-32-5;1118-90-7;	C00956	HMDB00510		360	321		GC/MS	GC/MS	2		16.5	11.8		66.1	76		4.00606	6.44068
pipecolate	Amino acid	Lysine metabolism	849	4043-87-2;	C00408	HMDB00070	359	353	320	LC/MS Pos	LC/MS Pos	LC/MS Pos	3	7.8	17.3	18.2	74.1	119.3	118.2	9.5	6.89595	6.49451
N-6-trimethyllysine	Amino acid	Lysine metabolism	159659	23284-33-5;	C03793	HMDB01325		358			GC/MS		1		22.9			92.5			4.0393
N2-acetyllysine	Amino acid	Lysine metabolism	699269792907	1946-82-3;	C12989	HMDB00446		357			GC/MS		1		16			73.7			4.60625
glutarylcarnitine (C5)	Amino acid	Lysine metabolism		102636-82-8;		HMDB13130		360			LC/MS Pos		1		5.9			67.7			11.4746
phenyllactate (PLA)	Amino acid	Phenylalanine & tyrosine metabolism	3848	828-01-3;	C05607	HMDB00779	331		318	LC/MS Neg		LC/MS Neg	2	17.4		7.4	48.4		78.5	2.78161		10.6081
phenylalanine	Amino acid	Phenylalanine & tyrosine metabolism	69256656140	63-91-2;	C00079	HMDB00159	359	360	331	LC/MS Pos	LC/MS Pos	LC/MS Pos	3	6.9	6.5	6.2	18	54	60.7	2.6087	8.30769	9.79032
phenylacetate	Amino acid	Phenylalanine & tyrosine metabolism		103-82-2;	C07086	HMDB00209	204		301	LC/MS Neg		LC/MS Neg	2	25.8		20.6	39.3		121.6	1.52326		5.90291
p-cresol sulfate	Amino acid	Phenylalanine & tyrosine metabolism	4615422	3233-57-7;	C01468	HMDB11635	359	360	294	LC/MS Neg	LC/MS Neg	LC/MS Neg	3	5.3	6.5	10.6	100.5	104	113.3	18.9623	16	10.6887
o-cresol sulfate	Amino acid	Phenylalanine & tyrosine metabolism	11615528					287			LC/MS Neg		1		16.1			141			8.75776
phenylpyruvate	Amino acid	Phenylalanine & tyrosine metabolism	997	156-06-9;	C00166	HMDB00205			72			LC/MS Neg	1						64.6
gentisate	Amino acid	Phenylalanine & tyrosine metabolism	3469	490-79-9;	C00628	HMDB00152		360			GC/MS		1		11.9			163.2			13.7143
tyrosine	Amino acid	Phenylalanine & tyrosine metabolism	60576942100	60-18-4;	C00082	HMDB00158	359	360	323	LC/MS Pos	LC/MS Pos	LC/MS Pos	3	6.7	5.8	5.2	22.4	56.2	60.1	3.34328	9.68966	11.5577
3-(4-hydroxyphenyl)lactate	Amino acid	Phenylalanine & tyrosine metabolism	9378	6482-98-0;	C03672	HMDB00755	359	340	324	LC/MS Neg	GC/MS	LC/MS Neg	3	5.7	10.8	4	35.1	97.8	63.3	6.15789	9.05556	15.825
vanillylmandelate (VMA)	Amino acid	Phenylalanine & tyrosine metabolism	1245	55-10-7;	C05584	HMDB00291		360			GC/MS		1		8.3			63.5			7.6506
tyramine	Amino acid	Phenylalanine & tyrosine metabolism	5610	60-19-5;	C00483	HMDB00306		354	137		LC/MS Pos	LC/MS Pos	2		8.7	12.2		61.1	234.8		7.02299	19.2459
4-hydroxyphenylpyruvate	Amino acid	Phenylalanine & tyrosine metabolism	979	156-39-8;	C01179	HMDB00707	309	323	264	LC/MS Neg	LC/MS Neg	LC/MS Neg	3	32.8	22.4	23.9	59.2	121.4	120.9	1.80488	5.41964	5.05858
homovanillate (HVA)	Amino acid	Phenylalanine & tyrosine metabolism	6950168	306-08-1;	C05582	HMDB00118		360			LC/MS Neg		1		7.3			73.6			10.0822
4-hydroxyphenylacetate	Amino acid	Phenylalanine & tyrosine metabolism	4693933	156-38-7;	C00642	HMDB00020	263	360	319	GC/MS	GC/MS	GC/MS	3	24.3	8.1	7.5	66.6	109.7	125.3	2.74074	13.5432	16.7067
3-hydroxyphenylacetate	Amino acid	Phenylalanine & tyrosine metabolism	6950813	621-37-4;	C05593	HMDB00440		360			GC/MS		1		10.1			130			12.8713
3,4-dihydroxyphenylacetate	Amino acid	Phenylalanine & tyrosine metabolism	547	102-32-9;	C01161	HMDB01336		358			GC/MS		1		12.2			113.9			9.33607
3-methoxytyrosine	Amino acid	Phenylalanine & tyrosine metabolism	9307	300-48-1;		HMDB01434	359	347		LC/MS Pos	LC/MS Pos		2	22.4	13.4		28.1	60.8		1.25446	4.53731
N-acetylphenylalanine	Amino acid	Phenylalanine & tyrosine metabolism	74839	2018-61-3;	C03519	HMDB00512	327	358	317	LC/MS Neg	LC/MS Neg	LC/MS Neg	3	19.5	7.8	8.9	40.5	94.7	88.2	2.07692	12.141	9.91011
N-acetyltyrosine	Amino acid	Phenylalanine & tyrosine metabolism	68310	537-55-3 ;		HMDB00866	182	358	211	LC/MS Neg	LC/MS Neg	LC/MS Neg	3	17.8	12.1	16.2	44.2	84.1	58.2	2.48315	6.95041	3.59259
phenylacetylglycine	Amino acid	Phenylalanine & tyrosine metabolism	68144	500-98-1;	C05598	HMDB00821		352			LC/MS Pos		1		8.3			93.9			11.3133
phenylacetylglutamine	Amino acid	Phenylalanine & tyrosine metabolism	306137	28047-15-6;	C04148	HMDB06344	359	360	85	LC/MS Pos	LC/MS Pos	LC/MS Neg	3	6.4	3.1	19.5	83.9	44.6	108.5	13.1094	14.3871	5.5641
phenylpropionylglycine	Amino acid	Phenylalanine & tyrosine metabolism	152323	56613-60-6;		HMDB00860		274			LC/MS Neg		1		13			113.6			8.73846
3-(3-hydroxyphenyl)propionate	Amino acid	Phenylalanine & tyrosine metabolism	91	621-54-5;	C11457	HMDB00375		238			GC/MS		1		22.7			133.9			5.89868
3-(4-hydroxyphenyl)propionate	Amino acid	Phenylalanine & tyrosine metabolism	10394	501-97-3;	C01744	HMDB02199			323			GC/MS	1			7.7			139.5			18.1169
3-phenylpropionate (hydrocinnamate)	Amino acid	Phenylalanine & tyrosine metabolism		501-52-0;	C05629	HMDB00764	249		306	LC/MS Neg		LC/MS Neg	2	20.9		4	81.2		138.8	3.88517		34.7
phenol sulfate	Amino acid	Phenylalanine & tyrosine metabolism	74426	937-34-8;	C02180		359	360	324	LC/MS Neg	LC/MS Neg	LC/MS Neg	3	7.8	6.3	6.1	79.2	90.5	111.2	10.1538	14.3651	18.2295
5-hydroxymethyl-2-furoic acid	Amino acid	Phenylalanine &amp; tyrosine metabolism	80642	6338-41-6;		HMDB02432	86	322	262	GC/MS	LC/MS Neg	GC/MS	3	51	8.8	23	67.8	207.6	72.3	1.32941	23.5909	3.14348
xanthurenate	Amino acid	Tryptophan metabolism	5699	59-007;	C02470	HMDB00881		360			LC/MS Pos		1		6.9			50.6			7.33333
kynurenate	Amino acid	Tryptophan metabolism	3845	492-27-3;	C01717	HMDB00715	357	360		LC/MS Neg	LC/MS Pos		2	18.5	5.7		42.4	53.5		2.29189	9.38596
kynurenine	Amino acid	Tryptophan metabolism	1611666971029	2922-83-0;	C00328	HMDB00684	359	356		LC/MS Pos	LC/MS Pos		2	8.1	8		28.9	89.2		3.5679	11.15
tryptophan	Amino acid	Tryptophan metabolism	69235166305	73-22-3;	C00078	HMDB00929	359	360	322	LC/MS Pos	LC/MS Pos	LC/MS Pos	3	6.2	5.4	10.6	17	56.7	122.7	2.74194	10.5	11.5755
indolelactate	Amino acid	Tryptophan metabolism	92904	832-97-3;	C02043	HMDB00671	358	358	226	GC/MS	GC/MS	GC/MS	3	15.2	12.7	23.4	35.1	100.1	89.9	2.30921	7.88189	3.84188
indoleacetate	Amino acid	Tryptophan metabolism	802	6505-45-9;	C00954	HMDB00197	358	356	315	LC/MS Pos	LC/MS Pos	GC/MS	3	13.8	7.3	8.2	61.7	143.8	132.9	4.47101	19.6986	16.2073
tryptophan betaine	Amino acid	Tryptophan metabolism	442106	20671-76-5;	C09213		359	358	272	LC/MS Pos	LC/MS Pos	LC/MS Pos	3	9.4	8.2	15.8	76.8	98.9	93.5	8.17021	12.061	5.91772
3-hydroxykynurenine	Amino acid	Tryptophan metabolism	89	2147-61-7;	C02794	HMDB00732		310			LC/MS Pos		1		28.7			113.5			3.9547
3-hydroxyanthranilate	Amino acid	Tryptophan metabolism	86	548-93-6;	C00632	HMDB01476		356			LC/MS Pos		1		10.9			80.4			7.37615
tryptamine	Amino acid	Tryptophan metabolism	1150	61-54-1;	C00398	HMDB00303		340			LC/MS Pos		1		11.5			67.6			5.87826
serotonin (5HT)	Amino acid	Tryptophan metabolism	5202	153-98-0;	C00780	HMDB00259	338			LC/MS Pos			1	20.5			89.9			4.38537
N-acetyltryptophan	Amino acid	Tryptophan metabolism	700653	1218-34-4;	C03137		202	352		LC/MS Neg	LC/MS Neg		2	17.9	27.4		66.3	96.7		3.70391	3.5292
C-glycosyltryptophan*	Amino acid	Tryptophan metabolism					359	360		LC/MS Pos	LC/MS Pos		2	10.2	4.8		29.3	55		2.87255	11.4583
5-hydroxyindoleacetate	Amino acid	Tryptophan metabolism	1826	54-16-0;	C05635	HMDB00763		360			GC/MS		1		9.7			87.9			9.06186
picolinate	Amino acid	Tryptophan metabolism	1018	98-98-6;	C10164	HMDB02243		358	324		LC/MS Pos	LC/MS Pos	2		11.6	8.1		43.6	48.5		3.75862	5.98765
methyl indole-3-acetate	Amino acid	Tryptophan metabolism	74706	1912-33-0;				1			LC/MS Pos		1
3-indoxyl sulfate	Amino acid	Tryptophan metabolism	10258	2642-37-7;		HMDB00682	359	360	292	LC/MS Neg	LC/MS Neg	LC/MS Neg	3	4.6	5.4	13.5	46.4	77.5	79	10.087	14.3519	5.85185
indolepropionate	Amino acid	Tryptophan metabolism	3744	830-96-6 ;		HMDB02302	357		155	LC/MS Pos		GC/MS	2	13.5		26.6	169.9		84.2	12.5852		3.16541
indoleacetylglutamine	Amino acid	Tryptophan metabolism					130	360		LC/MS Neg	LC/MS Neg		2		5.6		85.7	103.5			18.4821
3-methyl-2-oxobutyrate	Amino acid	Valine, leucine and isoleucine metabolism	49	3715-29-5;	C00141	HMDB00019	359	224	111	LC/MS Neg	LC/MS Neg	LC/MS Neg	3	7.4	13.8	34.5	24.4	99.3	57.1	3.2973	7.19565	1.65507
3-methyl-2-oxovalerate	Amino acid	Valine, leucine and isoleucine metabolism	47	51829-07-3;	C00671	HMDB03736	359		163	LC/MS Neg		LC/MS Neg	2	7		24	30.4		77.8	4.34286		3.24167
levulinate (4-oxovalerate)	Amino acid	Valine, leucine and isoleucine metabolism	11579	123-76-2;		HMDB00720			319			LC/MS Pos	1			12			70.2			5.85
beta-hydroxyisovalerate	Amino acid	Valine, leucine and isoleucine metabolism	69362	625-08-1;		HMDB00754	359	352		LC/MS Neg	LC/MS Neg		2	15.5	9.3		34.8	74.3		2.24516	7.98925
alpha-hydroxyisocaproate	Amino acid	Valine, leucine and isoleucine metabolism	83697	10303-64-7;	C03264	HMDB00746	271		303	LC/MS Neg		LC/MS Neg	2	19.2		7.8	31.8		104.6	1.65625		13.4103
isoleucine	Amino acid	Valine, leucine and isoleucine metabolism	791	73-32-5;	C00407	HMDB00172	359	360	330	LC/MS Pos	LC/MS Pos	LC/MS Pos	3	8.4	7.5	6.7	22.5	55.8	102.2	2.67857	7.44	15.2537
leucine	Amino acid	Valine, leucine and isoleucine metabolism	70457986106	61-90-5;	C00123	HMDB00687	359	319	331	LC/MS Pos	LC/MS Pos	LC/MS Pos	3	6	6	6.3	21.2	60.6	95.2	3.53333	10.1	15.1111
3-methylglutarate	Amino acid	Valine, leucine and isoleucine metabolism	12284	626-51-7;		HMDB00752		356			GC/MS		1		13.3			120.6			9.06767
methylsuccinate	Amino acid	Valine, leucine and isoleucine metabolism	10349	498-21-5;		HMDB01844			237			GC/MS	1			31			57.1			1.84194
N-acetylleucine	Amino acid	Valine, leucine and isoleucine metabolism	70912	1188-21-2;	C02710	HMDB11756		341	288		LC/MS Pos	LC/MS Neg	2		18.9	12.5		68.9	79.8		3.6455	6.384
N-acetylvaline	Amino acid	Valine, leucine and isoleucine metabolism	66789	96-81-1;		HMDB11757		359	140		LC/MS Neg	LC/MS Neg	2		7.8	20.6		52.3	64.1		6.70513	3.11165
N-acetylisoleucine	Amino acid	Valine, leucine and isoleucine metabolism	2802421	3077-46-1;				359			LC/MS Pos		1		10.2			51.6			5.05882
tigloylglycine	Amino acid	Valine, leucine and isoleucine metabolism	6441567	35842-45-6;		HMDB00959		357			LC/MS Pos		1		6.8			67.4			9.91176
valine	Amino acid	Valine, leucine and isoleucine metabolism	69710186287	72-18-4;	C00183	HMDB00883	359	360	320	LC/MS Pos	GC/MS	LC/MS Pos	3	6.5	8.3	7.6	16.3	64.6	82.3	2.50769	7.78313	10.8289
3-hydroxyisobutyrate	Amino acid	Valine, leucine and isoleucine metabolism	11966314	2068-83-9;	C06001	HMDB00336	359	359		GC/MS	GC/MS		2	12.1	9.8		46.2	85.3		3.81818	8.70408
4-methyl-2-oxopentanoate	Amino acid	Valine, leucine and isoleucine metabolism	70	816-66-0;	C00233	HMDB00695	359		234	LC/MS Neg		LC/MS Neg	2	6.2		23.7	32.2		108.4	5.19355		4.57384
3-hydroxy-2-ethylpropionate	Amino acid	Valine, leucine and isoleucine metabolism	188979	4374-62-3;		HMDB00396	344	355		GC/MS	GC/MS		2	30.6	13.2		38.1	89.7		1.2451	6.79545
alpha-hydroxyisovalerate	Amino acid	Valine, leucine and isoleucine metabolism	99823	600-37-3;		HMDB00407	359	298	322	LC/MS Neg	GC/MS	GC/MS	3	8.1	19.4	11.2	54.3	168.5	71.4	6.7037	8.68557	6.375
isovalerylglycine	Amino acid	Valine, leucine and isoleucine metabolism	546304	16284-60-9;		HMDB00678		355			LC/MS Neg		1		6.3			74.9			11.8889
isobutyrylcarnitine	Amino acid	Valine, leucine and isoleucine metabolism		25518-49-4;		HMDB00736	358	360	205	LC/MS Pos	LC/MS Pos	LC/MS Pos	3	12.5	5.5	17.4	57.3	61.8	55	4.584	11.2364	3.16092
2-hydroxy-3-methylvalerate	Amino acid	Valine, leucine and isoleucine metabolism	164623	488-15-3;		HMDB00317	297		236	LC/MS Neg		LC/MS Neg	2	11.9		12.1	47.4		84.4	3.98319		6.97521
2-methylbutyrylcarnitine (C5)	Amino acid	Valine, leucine and isoleucine metabolism	6426901	31023-25-3;		HMDB00378	358	357	229	LC/MS Pos	LC/MS Pos	LC/MS Pos	3	22	6.2	17.7	41.6	72	75.6	1.89091	11.6129	4.27119
2-methylbutyrylglycine	Amino acid	Valine, leucine and isoleucine metabolism	193872	52320-67-9 ;		HMDB00339		348			LC/MS Pos		1		10.5			54.6			5.2
3-methylcrotonylglycine	Amino acid	Valine, leucine and isoleucine metabolism	169485	33008-07-0 ;		HMDB00459		329			LC/MS Pos		1		8.5			68.2			8.02353
isovalerylcarnitine	Amino acid	Valine, leucine and isoleucine metabolism	6426851	31023-24-2;		HMDB00688	358	357	312	LC/MS Pos	LC/MS Pos	LC/MS Pos	3	11.4	5.7	8.1	45.8	147.4	121.2	4.01754	25.8596	14.963
hydroxyisovaleroyl carnitine	Amino acid	Valine, leucine and isoleucine metabolism		99159-87-2;				359			LC/MS Pos		1		5.7			53.6			9.40351
tiglyl carnitine	Amino acid	Valine, leucine and isoleucine metabolism		64191-86-2;		HMDB02366	329	360		LC/MS Pos	LC/MS Pos		2	26.3	11.8		41	57.1		1.55894	4.83898
3-methylglutarylcarnitine (C6)	Amino acid	Valine, leucine and isoleucine metabolism	128145	102673-95-0;		HMDB00552	320	360		LC/MS Pos	LC/MS Pos		2	28.3	7.3		71.3	106.4		2.51943	14.5753
isobutyrylglycine	Amino acid	Valine, leucine and isoleucine metabolism	10855600	15926-18-8;		HMDB00730		359			LC/MS Pos		1		11.1			63.9			5.75676
citramalate	Amino acid	Valine, leucine and isoleucine metabolism	1081	6236-10-8;	C00815	HMDB00426		360			GC/MS		1		10.2			85.1			8.34314
cysteine	Amino acid	Cysteine, methionine, SAM, taurine metabolism	58626419722	52-90-4;56-89-3;	C00097	HMDB00574	357	359	239	GC/MS	GC/MS	GC/MS	3	15.4	9.8	29.6	29	58.1	72.6	1.88312	5.92857	2.4527
N-acetylcysteine	Amino acid	Cysteine, methionine, SAM, taurine metabolism	12035	616-91-1;	C06809	HMDB01890		291			LC/MS Neg		1		17			97.5			5.73529
cysteine sulfinic acid	Amino acid	Cysteine, methionine, SAM, taurine metabolism	1093924855	207121-48-0;	C00606	HMDB00996			219			GC/MS	1			29.4			56.2			1.91156
S-methylcysteine	Amino acid	Cysteine, methionine, SAM, taurine metabolism	705817424417	1187-84-4;		HMDB02108	359	358		LC/MS Pos	GC/MS		2	26.5	17		48.4	72.7		1.82642	4.27647
cystine	Amino acid	Cysteine, methionine, SAM, taurine metabolism	595	56-89-3;	C00491	HMDB00192	300	346		GC/MS	GC/MS		2	28.4	30.4		48.1	127.5		1.69366	4.19408
cystathionine	Amino acid	Cysteine, methionine, SAM, taurine metabolism	4083111834	535-34-2;	C02291	HMDB00099		324			GC/MS		1		27.6			77.3			2.80072
N-formylmethionine	Amino acid	Cysteine, methionine, SAM, taurine metabolism	439750	4289-98-9;	C03145	HMDB01015	359	296		LC/MS Neg	LC/MS Neg		2	8.8	12.4		24.5	78.9		2.78409	6.3629
taurine	Amino acid	Cysteine, methionine, SAM, taurine metabolism	11234068592	107-35-7;	C00245	HMDB00251		340	315		GC/MS	LC/MS Pos	2		20.2	11.5		105.6	56.7		5.22772	4.93043
methionine	Amino acid	Cysteine, methionine, SAM, taurine metabolism	69920876137	63-68-3;	C00073	HMDB00696	359	360		LC/MS Pos	GC/MS		2	7.6	8.4		21.5	60.7		2.82895	7.22619
N-acetylmethionine	Amino acid	Cysteine, methionine, SAM, taurine metabolism	448580	65-82-7;	C02712	HMDB11745	358		251	LC/MS Neg		LC/MS Neg	2	8.3		13.6	32.2		97.4	3.87952		7.16176
alpha-ketobutyrate	Amino acid	Cysteine, methionine, SAM, taurine metabolism	3593277	600-18-0;	C00109	HMDB00005	355		274	GC/MS		GC/MS	2	25.9		22.7	64		68.7	2.47104		3.02643
2-hydroxybutyrate (AHB)	Amino acid	Cysteine, methionine, SAM, taurine metabolism	440864	3347-90-8;	C05984	HMDB00008	359	348	324	GC/MS	GC/MS	GC/MS	3	10	12.9	8.3	59.6	191.9	81.8	5.96	14.876	9.85542
homocysteine	Amino acid	Cysteine, methionine, SAM, taurine metabolism	778	454-29-5;	C00155	HMDB00742		346			GC/MS		1		19.5			74.5			3.82051
dimethylarginine (SDMA + ADMA)	Amino acid	Urea cycle; arginine-, proline-, metabolism	123831	102783-24-4;	C03626	HMDB01539		360			LC/MS Pos		1		5.6			57.1			10.1964
arginine	Amino acid	Urea cycle; arginine-, proline-, metabolism	5246487232	1119-34-2;	C00062	HMDB00517	359		327	LC/MS Pos		GC/MS	2	8.9		30	23.3		167.8	2.61798		5.59333
N-acetylarginine	Amino acid	Urea cycle; arginine-, proline-, metabolism	674271615663	155-84-0;	C02562	HMDB04620		360			LC/MS Neg		1		7.9			58.1			7.35443
ornithine	Amino acid	Urea cycle; arginine-, proline-, metabolism	6262	3184-13-2;	C00077	HMDB03374	354	353	326	GC/MS	GC/MS	GC/MS	3	28.7	10.5	22.2	42.3	64	107.5	1.47387	6.09524	4.84234
urea	Amino acid	Urea cycle; arginine-, proline-, metabolism	117616150869	57-13-6;	C00086	HMDB00294	359	360	330	GC/MS	GC/MS	GC/MS	3	14.4	19.3	15.2	35.4	31.1	124	2.45833	1.6114	8.15789
proline	Amino acid	Urea cycle; arginine-, proline-, metabolism	1457426971047	147-85-3;	C00148	HMDB00162	359	359	329	LC/MS Pos	GC/MS	LC/MS Pos	3	9.7	16.2	6.1	29.6	91.6	94.9	3.05155	5.65432	15.5574
5-aminovalerate	Amino acid	Urea cycle; arginine-, proline-, metabolism	6992101138	660-88-8;	C00431	HMDB03355		353	326		GC/MS	GC/MS	2		12.7	19.5		76.4	115.8		6.01575	5.93846
citrulline	Amino acid	Urea cycle; arginine-, proline-, metabolism	833	372-75-8;	C00327	HMDB00904	359		300	LC/MS Pos		LC/MS Pos	2	6.3		4.8	32.3		149.7	5.12698		31.1875
N-acetylproline	Amino acid	Urea cycle; arginine-, proline-, metabolism	322640	1074-79-9;				348			LC/MS Pos		1		15.2			87.7			5.76974
N-methyl proline	Amino acid	Urea cycle; arginine-, proline-, metabolism	557	475-11-6;			349	360		LC/MS Pos	GC/MS		2	22.3	15.9		115.9	210.1		5.19731	13.2138
trans-4-hydroxyproline	Amino acid	Urea cycle; arginine-, proline-, metabolism	58106971053	51-35-4;	C01157	HMDB00725	359		294	GC/MS		GC/MS	2	12.2		17.9	48.4		79.3	3.96721		4.43017
3-hydroxyproline	Amino acid	Urea cycle; arginine-, proline-, metabolism	559314	4298-05-9;	C05147	HMDB02113		301			GC/MS		1		13.3			71.4			5.36842
homocitrulline	Amino acid	Urea cycle; arginine-, proline-, metabolism	650726991977	1190-49-4;	C02427	HMDB00679	253	360		LC/MS Pos	LC/MS Pos		2	18.1	5.3		108	73.9		5.96685	13.9434
1,3-diaminopropane	Amino acid	Urea cycle; arginine-, proline-, metabolism	428	109-76-2;	C00986	HMDB00002			131			GC/MS	1			30.5			74.6			2.4459
creatine	Amino acid	Creatine metabolism	586	57-00-1;	C00300	HMDB00064	359	360	326	LC/MS Pos	LC/MS Pos	LC/MS Pos	3	7.3	5.7	5.3	42.2	166.8	53.5	5.78082	29.2632	10.0943
creatinine	Amino acid	Creatine metabolism	588	60-27-5;	C00791	HMDB00562	359	360		LC/MS Pos	LC/MS Neg		2	10.3	9.6		19.3	49.8		1.87379	5.1875
2-aminobutyrate	Amino acid	Butanoate metabolism	4396916971251	1492-24-6;	C02261	HMDB00650	359	358	149	LC/MS Pos	GC/MS	GC/MS	3	10.1	8.9	12.9	31.1	84.8	103.5	3.07921	9.52809	8.02326
5-methylthioadenosine (MTA)	Amino acid	Polyamine metabolism	439176	2457-80-9;	C00170	HMDB01173		360			LC/MS Pos		1		8.3			64.8			7.80723
putrescine	Amino acid	Polyamine metabolism		110-60-1;	C00134	HMDB01414		341	324		GC/MS	GC/MS	2		27.7	34.5		120.1	136.8		4.33574	3.96522
N-acetylputrescine	Amino acid	Polyamine metabolism	122356	18233-70-0;	C02714	HMDB02064		351	322		LC/MS Pos	LC/MS Pos	2		7.2	9.9		57.3	77.6		7.95833	7.83838
agmatine	Amino acid	Polyamine metabolism	199	2482-00-0;	C00179	HMDB01432			312			GC/MS	1			65.6			175.9			2.6814
4-guanidinobutanoate	Amino acid	Guanidino and acetamido metabolism	500	463-003;463-00-3;	C01035	HMDB03464		358			LC/MS Pos		1		7.4			76.2			10.2973
4-acetamidobutanoate	Amino acid	Guanidino and acetamido metabolism	18189	3025-96-5;	C02946	HMDB03681		360			LC/MS Pos		1		7.7			43.5			5.64935
guanidinoacetate	Amino acid	Guanidino and acetamido metabolism	7.63395e+16	352-97-6;	C00581	HMDB00128		328			GC/MS		1		34.2			117.1			3.42398
5-oxoproline	Amino acid	Glutathione metabolism	7405	98-79-3;	C01879	HMDB00267	359	360	330	LC/MS Neg	LC/MS Neg	LC/MS Neg	3	17.4	8.7	8.6	26.8	52.9	78.9	1.54023	6.08046	9.17442
cysteine-glutathione disulfide	Amino acid	Glutathione metabolism	4247235	13081-14-6;		HMDB00656	314			LC/MS Pos			1				58.9
ciliatine (2-aminoethylphosphonate)	Amino acid	Aminophosphonate metabolism		2041-14-7;	C03557	HMDB11747		275			GC/MS		1		37.4			243.2			6.50267
glycylvaline	Peptide	Dipeptide	27248076994979	1963-21-9;					208			LC/MS Pos	1			18.1			161.4			8.91713
glycylglycine	Peptide	Dipeptide	154889711163	556-50-3;	C02037	HMDB11733		352	278		GC/MS	GC/MS	2		16	18.9		64.3	109.5		4.01875	5.79365
glycylproline	Peptide	Dipeptide	30136256993386	704-15-4;		HMDB00721		359	324		LC/MS Pos	LC/MS Pos	2		7.1	5.4		60.3	105.5		8.49296	19.537
glycylisoleucine	Peptide	Dipeptide		19461-38-2;					212			LC/MS Pos	1			15.1			154.3			10.2185
glycylleucine	Peptide	Dipeptide	928431548899	869-19-2;	C02155	HMDB00759			210			LC/MS Pos	1			14.3			166.7			11.6573
glycylphenylalanine	Peptide	Dipeptide	154934492953	3321-03-7;					105			LC/MS Neg	1			12.4			93			7.5
glycyltyrosine	Peptide	Dipeptide	928296994980	658-79-7;					326			LC/MS Pos	1			5.3			98.2			18.5283
alanylalanine	Peptide	Dipeptide	54603626992112	1948-31-8;	C00993	HMDB03459		322	234		GC/MS	GC/MS	2		25	25.3		81.9	97.5		3.276	3.85375
alanylvaline	Peptide	Dipeptide	137276	3303-45-5;					234			LC/MS Pos	1			16.5			199.8			12.1091
alanylleucine	Peptide	Dipeptide	259583	1638-60-4;					210			LC/MS Pos	1			14			153.5			10.9643
alanylphenylalanine	Peptide	Dipeptide	2080	3061-90-3;					163			LC/MS Pos	1			22.8			117.8			5.16667
asparagylisoleucine	Peptide	Dipeptide							129			LC/MS Pos	1			19.1			136.7			7.15707
asparagylleucine	Peptide	Dipeptide							243			LC/MS Pos	1			11.7			170.2			14.547
asparagylvaline	Peptide	Dipeptide		145314-87-0;					68			LC/MS Neg	1			8.8			167.3			19.0114
arginylproline	Peptide	Dipeptide	332964	2418-69-1;					302			LC/MS Pos	1			83.5			130.3			1.56048
aspartylphenylalanine	Peptide	Dipeptide	93078	13433-09-5;		HMDB00706			192			LC/MS Pos	1			18.6			223.2			12
alpha-glutamylglutamate	Peptide	Dipeptide	439500	3929-61-1;	C01425				284			LC/MS Pos	1			18.3			95.6			5.22404
glutamine-glutamate	Peptide	Dipeptide		88830-90-4;					270			LC/MS Pos	1			15.6			115			7.37179
glutamine-leucine	Peptide	Dipeptide							239			LC/MS Pos	1			16.6			142.2			8.56627
prolylglycine	Peptide	Dipeptide	74080766426709	2578-57-6;				263	282		LC/MS Pos	LC/MS Pos	2		12.7	16.8		73.3	164.7		5.77165	9.80357
isoleucylaspartate	Peptide	Dipeptide		510-791-9560;					187			LC/MS Neg	1			24.2			124.1			5.1281
isoleucylleucine	Peptide	Dipeptide	11644431	26462-22-6;					170			LC/MS Pos	1			20.6			175.2			8.50485
isoleucylthreonine	Peptide	Dipeptide							143			LC/MS Pos	1			24.8			75.6			3.04839
leucylleucine	Peptide	Dipeptide	768076992072	3303-31-9;	C11332				302			LC/MS Pos	1			10.5			159.8			15.219
leucylisoleucine	Peptide	Dipeptide		36077-41-5;					281			LC/MS Pos	1			9			240.5			26.7222
leucylthreonine									151			LC/MS Pos	1			32			125.8			3.93125
pro-hydroxy-pro	Peptide	Dipeptide	11673055	18684-24-7;		HMDB06695	359	360		LC/MS Pos	LC/MS Pos		2	22.9	6.5		51.1	77.7		2.23144	11.9538
threonylglutamate	Peptide	Dipeptide		54532-73-9;					133			LC/MS Pos	1			30			88.8			2.96
threonylisoleucine	Peptide	Dipeptide							120			LC/MS Pos	1			23.2			151.2			6.51724
threonylvaline	Peptide	Dipeptide	4167214278432	99032-17-4;					274			LC/MS Neg	1			15.3			178.7			11.6797
threonylphenylalanine	Peptide	Dipeptide	40997994099798	16875-27-7;					324			LC/MS Pos	1			5.8			80.7			13.9138
phenylalanylphenylalanine	Peptide	Dipeptide	69930906993089	2577-40-4;					271			LC/MS Pos	1			17.7			90.4			5.10734
phenylalanylalanine	Peptide	Dipeptide	69931235488196	3918-87-4;					218			LC/MS Pos	1			17.9			125.4			7.00559
phenylalanylglutamate	Peptide	Dipeptide	4422358	3617-45-6;					140			LC/MS Pos	1			19			119.6			6.29474
phenylalanyltyrosine	Peptide	Dipeptide		17355-18-9;					232			LC/MS Pos	1			12.6			87.6			6.95238
phenylalanylvaline	Peptide	Dipeptide	4096934	3918-90-9;					228			LC/MS Pos	1			10.8			201.4			18.6481
phenylalanylglycine	Peptide	Dipeptide	98207	721-90-4;					233			LC/MS Neg	1			18.4			118.5			6.44022
phenylalanylmethionine	Peptide	Dipeptide		15080-84-9;					36			LC/MS Neg	1						55.3
pyroglutamylglutamine	Peptide	Dipeptide		109481-23-4;				360	229		LC/MS Neg	LC/MS Neg	2		10.6	18.6		54	93.7		5.09434	5.03763
pyroglutamylvaline	Peptide	Dipeptide	152416	21282-10-0;				358	155		LC/MS Neg	LC/MS Neg	2		14.1	24.2		63.2	61.3		4.48227	2.53306
valyltyrosine	Peptide	Dipeptide	4065033	3061-91-4;					52			LC/MS Neg	1						73.9
valylphenylalanine	Peptide	Dipeptide	69931196993120	3918-92-1;					147			LC/MS Neg	1			17.1			199			11.6374
valylvaline	Peptide	Dipeptide	4096824280382	3918-94-3;					181			LC/MS Neg	1			14.7			187.2			12.7347
arginylphenylalanine	Peptide	Dipeptide	4441256	2047-13-4;					299			LC/MS Pos	1			10.2			98.7			9.67647
valylalanine	Peptide	Dipeptide	334517	27493-61-4;					315			LC/MS Pos	1			12.7			111.5			8.77953
cyclo(leu-pro)	Peptide	Dipeptide	7074739	2873-36-1 ;			318		256	LC/MS Pos		LC/MS Pos	2	35.6		22.7	57.6		141.3	1.61798		6.22467
cyclo(gly-phe)	Peptide	Dipeptide	7076549						201			GC/MS	1			26			88			3.38462
valylleucine	Peptide	Dipeptide	352039	22906-55-4;					280			LC/MS Pos	1			16.8			125.5			7.47024
arginylisoleucine	Peptide	Dipeptide	433625	62632-70-6;					296			LC/MS Pos	1			14			104.5			7.46429
arginylleucine	Peptide	Dipeptide	333445	1188-24-5;					190			LC/MS Pos	1			22.3			115.4			5.17489
aspartylleucine	Peptide	Dipeptide	332962	3062-14-4;					172			LC/MS Pos	1			24.3			100.5			4.1358
histidylhistidine	Peptide	Dipeptide	101638	306-14-9;					299			LC/MS Neg	1			23.2			140.7			6.06466
histidylproline	Peptide	Dipeptide		20930-58-9;					243			LC/MS Pos	1			17.6			158.9			9.02841
isoleucylalanine	Peptide	Dipeptide	52460095246010	24787-73-3;					329			LC/MS Pos	1			8.4			145.3			17.2976
isoleucylglycine	Peptide	Dipeptide	342532	868-28-0;					323			LC/MS Pos	1			9			118			13.1111
isoleucylphenylalanine	Peptide	Dipeptide	435728	22951-98-0;					157			LC/MS Pos	1			20.6			123.3			5.98544
isoleucylserine	Peptide	Dipeptide		6403-14-1;					302			LC/MS Pos	1			10.8			124.1			11.4907
isoleucyltyrosine	Peptide	Dipeptide	342468	38579-21-4;					100			LC/MS Pos	1			24.1			131			5.43568
leucylalanine	Peptide	Dipeptide	259321	7298-84-2;					257			LC/MS Pos	1			13.6			150			11.0294
leucylglutamate	Peptide	Dipeptide	52595895259590						266			LC/MS Pos	1			13			145.4			11.1846
leucylglycine	Peptide	Dipeptide	79070	686-50-0;					306			LC/MS Pos	1			15.5			120			7.74194
leucylphenylalanine	Peptide	Dipeptide	259325	3063-05-6;					271			LC/MS Pos	1			15.2			123.8			8.14474
leucyltyrosine	Peptide	Dipeptide	273262	968-21-8;					314			LC/MS Pos	1			10.3			91.6			8.8932
lysylphenylalanine	Peptide	Dipeptide	3459978	4078-58-4;					315			LC/MS Pos	1			8.1			141.8			17.5062
lysylproline	Peptide	Dipeptide	3463861	52766-27-5;					329			GC/MS	1			16			125.1			7.81875
phenylalanylleucine	Peptide	Dipeptide	4078229	3303-55-7;					320			LC/MS Pos	1			6.9			133.7			19.3768
phenylalanylisoleucine	Peptide	Dipeptide		22951-94-6;					242			LC/MS Pos	1			22.3			144.6			6.4843
serylleucine	Peptide	Dipeptide		6665-16-3;					312			LC/MS Pos	1			9.4			154.3			16.4149
serylphenyalanine	Peptide	Dipeptide							178			LC/MS Pos	1			20.4			141.6			6.94118
threonylleucine	Peptide	Dipeptide	4420322	50299-12-2;					168			LC/MS Pos	1			21.4			131.6			6.14953
tryptophylleucine	Peptide	Dipeptide	323786	13123-35-8;					101			LC/MS Pos	1			25.9			112.1			4.32819
tyrosylleucine	Peptide	Dipeptide	870717009561	17355-10-1;					325			LC/MS Pos	1			7.1			101.5			14.2958
tryptophylisoleucine	Peptide	Dipeptide	47349	64339-42-0;					85			LC/MS Pos	1			15			108.6			7.24
tryptophylphenylalanine	Peptide	Dipeptide	4427709	6686-02-8;					25			LC/MS Neg	1						61.9
tryptophylserine	Peptide	Dipeptide		133101-40-3;					123			LC/MS Neg	1			15.4			61.3			3.98052
tryptophylvaline	Peptide	Dipeptide	70096587009657	24613-12-5;					42			LC/MS Neg	1						59.9
tyrosylglycine	Peptide	Dipeptide	259323	673-05-5;					322			LC/MS Pos	1			11.3			102.6			9.07965
alpha-glutamyltryptophan	Peptide	Dipeptide	333386	38101-59-6;				101			LC/MS Pos		1					400
tyrosyllysine	Peptide	Dipeptide		54925-88-1;					225			LC/MS Pos	1			29.6			84.2			2.84459
valylaspartate	Peptide	Dipeptide	9964657	20556-16-5;					135			LC/MS Pos	1			25.2			72.8			2.88889
valylisoleucine	Peptide	Dipeptide	52460125246013	20556-14-3;					251			LC/MS Pos	1			9.3			153.5			16.5054
serylvaline	Peptide	Dipeptide		51782-06-0;					210			LC/MS Pos	1			18.6			132.2			7.10753
alpha-glutamylvaline	Peptide	Dipeptide	433630	5879-06-1;				320			LC/MS Pos		1		22			301.2			13.6909
prolylproline	Peptide	Dipeptide	1190292811622590	999-99-9;					280			LC/MS Pos	1			9.9			99.1			10.0101
tyrosylglutamine	Peptide	Dipeptide		28252-40-6;					321			LC/MS Pos	1			7.5			106.1			14.1467
phenylalanyltryptophan	Peptide	Dipeptide		24587-41-5;			316			LC/MS Neg			1	16			30.9			1.93125
tryptophylalanine	Peptide	Dipeptide	263475	24046-71-7;					99			LC/MS Pos	1						103.9
tryptophylaspartate	Peptide	Dipeptide		71835-78-4;					47			LC/MS Neg	1						63.8
carnosine	Peptide	Dipeptide derivative	4392246992100	305-84-0;	C00386	HMDB00033		308			LC/MS Neg		1		11.3			114.5			10.1327
anserine	Peptide	Dipeptide derivative	6992114112072	10030-52-1;	C01262	HMDB00194	6	289	73	LC/MS Neg	LC/MS Neg	LC/MS Neg	3		17.4	25.5	39.8	449.7	95.1		25.8448	3.72941
cys-gly, oxidized	Peptide	Dipeptide derivative	333293	7729-20-6;			357			LC/MS Neg			1	15.1			38.6			2.55629
gamma-glutamylvaline	Peptide	gamma-glutamyl		2746-34-1;		HMDB11172	359	360		LC/MS Pos	LC/MS Pos		2	11.3	5		27.8	48.5		2.46018	9.7
gamma-glutamylleucine	Peptide	gamma-glutamyl	151023	2566-39-4;		HMDB11171	359	354	207	LC/MS Pos	LC/MS Pos	LC/MS Pos	3	9.5	8.3	17.9	30.1	112.6	76.1	3.16842	13.5663	4.2514
gamma-glutamylisoleucine*	Peptide	gamma-glutamyl				HMDB11170	357	360		LC/MS Pos	LC/MS Pos		2	19.7	7		28.3	46.7		1.43655	6.67143
gamma-glutamylglutamine	Peptide	gamma-glutamyl	150914	10148-81-9;		HMDB11738	359			LC/MS Pos			1	21.1			26.7			1.2654
gamma-glutamylphenylalanine	Peptide	gamma-glutamyl	111299	7432-24-8;		HMDB00594	359	360		LC/MS Pos	LC/MS Pos		2	18.3	11.6		25.1	78.1		1.37158	6.73276
gamma-glutamyltyrosine	Peptide	gamma-glutamyl	94340	7432-23-7;			359	356		LC/MS Pos	LC/MS Pos		2	12.1	9.3		19.3	73.5		1.59504	7.90323
bradykinin	Peptide	Polypeptide	439201	58-82-2;	C00306	HMDB04246	102			LC/MS Pos			1	10.4			170.9			16.4327
HWESASXX*	Peptide	Polypeptide					262			LC/MS Pos			1	14.9			53.2			3.57047
HWESASLLR	Peptide	Polypeptide					296			LC/MS Pos			1	12.9			47.2			3.65891
ADSGEGDFXAEGGGVR*	Peptide	Fibrinogen cleavage peptide	16133137				167			LC/MS Pos			1	18.5			271.1			14.6541
DSGEGDFXAEGGGVR*	Peptide	Fibrinogen cleavage peptide					118			LC/MS Pos			1	22.5			307.3			13.6578
glucosamine	Carbohydrate	Aminosugars metabolism	441477	66-84-2;	C00329	HMDB01514		336	171		GC/MS	GC/MS	2		22.1	24.2		269.5	226.9		12.1946	9.37603
N-acetylgalactosamine	Carbohydrate	Aminosugars metabolism	35717	14215-68-0;	C01074	HMDB00835			170			GC/MS	1			23.9			142.7			5.97071
N-acetylglucosamine	Carbohydrate	Aminosugars metabolism	24139	7512-17-6;	C00140	HMDB00215			323			GC/MS	1			10.5			155.4			14.8
erythronate*	Carbohydrate	Aminosugars metabolism	2781043	88759-55-1;		HMDB00613	359	360	323	GC/MS	GC/MS	GC/MS	3	12.4	8.4	11.7	34.4	59.1	59	2.77419	7.03571	5.04274
N-acetylneuraminate	Carbohydrate	Aminosugars metabolism		131-48-6;	C00270	HMDB00230		360	324		GC/MS	LC/MS Neg	2		19	10.2		73.7	79.2		3.87895	7.76471
fucose	Carbohydrate	Aminosugars metabolism	3034656	2438-80-4;	C02095	HMDB00174		360	327		GC/MS	GC/MS	2		10.6	12.3		68.4	106.2		6.45283	8.63415
N-acetylmannosamine	Carbohydrate	Aminosugars metabolism	439281	7772-94-3;	C00140	HMDB00835			164			GC/MS	1			29.2			111.4			3.81507
6-sialyl-N-acetyllactosamine	Carbohydrate	Aminosugars metabolism	16212424	174757-71-2;		HMDB06584		360			LC/MS Pos		1		8.9			49.4			5.55056
fructose	Carbohydrate	Fructose, mannose, galactose, starch, and sucrose metabolism	5984	57-48-7;	C00095	HMDB00660	359	360	289	GC/MS	GC/MS	GC/MS	3	19.1	10.2	11.8	74	138.5	522.5	3.87435	13.5784	44.2797
galactitol (dulcitol)	Carbohydrate	Fructose, mannose, galactose, starch, and sucrose metabolism	11850	608-66-2;	C01697	HMDB00107		345			GC/MS		1		10.2			87.5			8.57843
galactose	Carbohydrate	Fructose, mannose, galactose, starch, and sucrose metabolism	3037556	59-23-4;	C01582	HMDB00143			325			GC/MS	1			10			136.4			13.64
lactose	Carbohydrate	Fructose, mannose, galactose, starch, and sucrose metabolism	6134	5965-66-2;	C00243	HMDB00186		360			GC/MS		1					215.3
6'-sialyllactose	Carbohydrate	Fructose, mannose, galactose, starch, and sucrose metabolism		35890-39-2;	G00265	HMDB06569		248	135		LC/MS Pos	GC/MS	2		18.8	35.8		57.7	233.9		3.06915	6.53352
maltose	Carbohydrate	Fructose, mannose, galactose, starch, and sucrose metabolism	439341	6363-53-7;	C00208	HMDB00163	238		303	GC/MS		GC/MS	2	33.9		10.3	69.9		531.2	2.06195		51.5728
mannitol	Carbohydrate	Fructose, mannose, galactose, starch, and sucrose metabolism	6251	69-65-8;	C00392	HMDB00765	341	360	162	GC/MS	GC/MS	GC/MS	3	27.8	8.8	22.1	215.6	157.5	618.4	7.7554	17.8977	27.9819
mannose	Carbohydrate	Fructose, mannose, galactose, starch, and sucrose metabolism	161658	3458-28-4;	C00159	HMDB00169	359	353	331	GC/MS	GC/MS	GC/MS	3	11.6	10.8	13.7	55.1	197.9	79.7	4.75	18.3241	5.81752
mannose-6-phosphate	Carbohydrate	Fructose, mannose, galactose, starch, and sucrose metabolism		70442-25-0;104872-94-8;	C00275	HMDB01078			227			GC/MS	1			27.1			127.4			4.70111
sorbitol	Carbohydrate	Fructose, mannose, galactose, starch, and sucrose metabolism	107428	6706-59-8;	C00794	HMDB00247		356	227		GC/MS	GC/MS	2		9.3	23.8		149.7	622.1		16.0968	26.1387
sucrose	Carbohydrate	Fructose, mannose, galactose, starch, and sucrose metabolism	5988	57-50-1;	C00089	HMDB00258		359	185		LC/MS Neg	LC/MS Neg	2		8.6	5.4		115.7	542.7		13.4535	100.5
tagatose	Carbohydrate	Fructose, mannose, galactose, starch, and sucrose metabolism	92092	87-81-0;	C00795	HMDB03418			84			GC/MS	1						129.1
maltotriose	Carbohydrate	Fructose, mannose, galactose, starch, and sucrose metabolism	439586	1109-28-0;	C01835	HMDB01262	167			GC/MS			1	23.7			74.3			3.13502
raffinose	Carbohydrate	Fructose, mannose, galactose, starch, and sucrose metabolism	439242	17629-30-0;	C00492	HMDB03213		242			LC/MS Neg		1		20.8			92.6			4.45192
sucralose	Carbohydrate	Fructose, mannose, galactose, starch, and sucrose metabolism		56038-13-2;	C12285			10	7		LC/MS Neg	LC/MS Neg	2					29.4	10
palatinitol	Carbohydrate	Fructose, mannose, galactose, starch, and sucrose metabolism	3034828	64519-82-0;				255	4		GC/MS	GC/MS	2		36			177.1			4.91944
methyl-beta-glucopyranoside	Carbohydrate	Fructose, mannose, galactose, starch, and sucrose metabolism	2108	709-50-2;			108			LC/MS Neg			1				113.7
3-sialyllactose	Carbohydrate	Fructose, mannose, galactose, starch, and sucrose metabolism	123914	35890-38-1;		HMDB00825		360			LC/MS Neg		1		21.5			65.1			3.02791
maltotetraose	Carbohydrate	Oligosaccharide	446495	34612-38-9;	C02052	HMDB01296	109			LC/MS Neg			1				95.8
1,5-anhydroglucitol (1,5-AG)	Carbohydrate	Glycolysis, gluconeogenesis, pyruvate metabolism		154-58-5;	C07326	HMDB02712	359	333	287	LC/MS Neg	LC/MS Neg	GC/MS	3	10.9	50.2	13.8	65.8	97.1	90.5	6.0367	1.93426	6.55797
2-isopropylmalate	Carbohydrate	Glycolysis, gluconeogenesis, pyruvate metabolism	77	3237-44-3;	C02504	HMDB00402		357			LC/MS Neg		1		11.6			115.8			9.98276
glycerate	Carbohydrate	Glycolysis, gluconeogenesis, pyruvate metabolism	752	600-19-1;	C00258	HMDB00139	359		325	GC/MS		GC/MS	2	9.9		9.9	33.2		74.5	3.35354		7.52525
glucose-6-phosphate (G6P)	Carbohydrate	Glycolysis, gluconeogenesis, pyruvate metabolism		103192-55-8;	C00668	HMDB01401			308			GC/MS	1			17			219.1			12.8882
glucose	Carbohydrate	Glycolysis, gluconeogenesis, pyruvate metabolism	79025	50-99-7;	C00031	HMDB00122	359	69	330	GC/MS	GC/MS	GC/MS	3	10.6		8.4	45.1	83.9	176.2	4.25472		20.9762
1,6-anhydroglucose	Carbohydrate	Glycolysis, gluconeogenesis, pyruvate metabolism	11412545	498-07-7;		HMDB00640		360	133		GC/MS	GC/MS	2		8.4	22		124.6	549.3		14.8333	24.9682
fructose-6-phosphate	Carbohydrate	Glycolysis, gluconeogenesis, pyruvate metabolism		103213-47-4;	C05345	HMDB00124			250			GC/MS	1			28.4			163.2			5.74648
3-phosphoglycerate	Carbohydrate	Glycolysis, gluconeogenesis, pyruvate metabolism		80731-10-8;	C00597	HMDB00807	355	278	246	GC/MS	GC/MS	GC/MS	3	30.3	27.1	23.3	65.4	73.6	94.1	2.15842	2.71587	4.03863
1,3-dihydroxyacetone	Carbohydrate	Glycolysis, gluconeogenesis, pyruvate metabolism	670	96-26-4;62147-49-3;	C00184	HMDB01882	330		100	GC/MS		GC/MS	2	33.2			48.1		62.5	1.4488
phosphoenolpyruvate (PEP)	Carbohydrate	Glycolysis, gluconeogenesis, pyruvate metabolism	1005	10526-80-4;	C00074	HMDB00263			228			GC/MS	1			33.3			74			2.22222
pyruvate	Carbohydrate	Glycolysis, gluconeogenesis, pyruvate metabolism	107735	127-17-3;	C00022	HMDB00243	359	360	329	GC/MS	GC/MS	GC/MS	3	15.7	11.4	11.9	43.4	103.9	141.2	2.76433	9.11404	11.8655
lactate	Carbohydrate	Glycolysis, gluconeogenesis, pyruvate metabolism	612	79-33-4;	C00186	HMDB00190	359	360	331	GC/MS	GC/MS	GC/MS	3	8.1	8.5	7.1	30.3	131.3	184.8	3.74074	15.4471	26.0282
glucuronate	Carbohydrate	Glycolysis, gluconeogenesis, pyruvate metabolism	65041	207300-70-7;	C00191	HMDB00127		358			GC/MS		1		9.5			55.8			5.87368
2,3-butanediol	Carbohydrate	Glycolysis, gluconeogenesis, pyruvate metabolism		24347-58-8;	C03044	HMDB03156		350	294		GC/MS	GC/MS	2		20.5	43.1		214.9	179.4		10.4829	4.16241
6-phosphogluconate	Carbohydrate	Nucleotide sugars, pentose metabolism	91493	921-62-0;53411-70-4;	C00345	HMDB01316			95			GC/MS	1			34.8			130.5			3.75
arabitol	Carbohydrate	Nucleotide sugars, pentose metabolism	94154	7643-75-6;	C00474	HMDB01851	356	360	322	GC/MS	GC/MS	GC/MS	3	26.4	8.1	13.5	43.9	53.2	87.7	1.66288	6.5679	6.4963
ribitol	Carbohydrate	Nucleotide sugars, pentose metabolism		488-81-3;	C00474	HMDB00508		360	197		GC/MS	GC/MS	2		7.7	23.3		64.1	224.5		8.32468	9.63519
threitol	Carbohydrate	Nucleotide sugars, pentose metabolism	169019	2418-52-2;	C16884	HMDB04136	355	360	318	GC/MS	GC/MS	GC/MS	3	23.4	7.4	18.1	69.8	81.2	70.5	2.98291	10.973	3.89503
gluconate	Carbohydrate	Nucleotide sugars, pentose metabolism	10690	527-07-1;	C00257	HMDB00625	356	360	316	GC/MS	GC/MS	GC/MS	3	25.5	11.6	21.8	61.5	57.1	94	2.41176	4.92241	4.31193
ribose	Carbohydrate	Nucleotide sugars, pentose metabolism	5311110	50-69-1;	C00121	HMDB00283		291	324		GC/MS	GC/MS	2		15.3	37.3		74.1	93.8		4.84314	2.51475
ribulose	Carbohydrate	Nucleotide sugars, pentose metabolism	79021	488-84-6;	C00309	HMDB00621		358	194		GC/MS	GC/MS	2		13.3	25.2		53.7	75.5		4.03759	2.99603
Isobar: ribulose 5-phosphate, xylulose 5-phosphate	Carbohydrate	Nucleotide sugars, pentose metabolism							219			GC/MS	1			33.5			65			1.9403
UDP-glucuronate	Carbohydrate	Nucleotide sugars, pentose metabolism	17473	28053-08-9;63700-19-6;	C00167	HMDB00935		347			GC/MS		1		19			56.3			2.96316
xylitol	Carbohydrate	Nucleotide sugars, pentose metabolism	6912	87-99-0;	C00379	HMDB02917	298	360	116	GC/MS	GC/MS	GC/MS	3	27.5	9.9	15.1	44	75.3	547.4	1.6	7.60606	36.2517
arabinose	Carbohydrate	Nucleotide sugars, pentose metabolism	66308	28697-53-2;	C00216	HMDB00646	342	360	280	GC/MS	GC/MS	GC/MS	3	19.5	8.7	19.2	44.7	59.7	131.2	2.29231	6.86207	6.83333
xylose	Carbohydrate	Nucleotide sugars, pentose metabolism	95259	609-06-3;	C00181	HMDB00098	295	360	324	GC/MS	GC/MS	GC/MS	3	33.9	7.9	13.3	127.4	121.9	86.7	3.75811	15.4304	6.5188
xylonate	Carbohydrate	Nucleotide sugars, pentose metabolism	6602431	73686-31-7;	C05411		341	360	322	GC/MS	GC/MS	GC/MS	3	27.8	9	15.8	46.8	61.8	66.5	1.68345	6.86667	4.20886
xylulose	Carbohydrate	Nucleotide sugars, pentose metabolism	5289590	551-84-8;	C00310	HMDB00654		360	212		GC/MS	GC/MS	2		10.1	36.8		50	68.7		4.9505	1.86685
erythrulose	Secondary Metabolism	Advanced glycation end-product	5460032	533-50-6;	C02045	HMDB06293	353			GC/MS			1	29.4			41.6			1.41497
citrate	Energy	Krebs cycle	311	77-92-9;	C00158	HMDB00094	359	360	329	GC/MS	GC/MS	GC/MS	3	10.3	9.3	8.5	25.3	72.2	104.1	2.45631	7.76344	12.2471
2-methylcitrate	Energy	Krebs cycle	5460420	6061-96-7;	C02225	HMDB00379		360			GC/MS		1		9.9			63.3			6.39394
homocitrate	Energy	Krebs cycle	439459	3562-74-1;	C01251	HMDB03518		344			GC/MS		1		11.3			75.6			6.69027
cis-aconitate	Energy	Krebs cycle	643757	585-84-2;	C00417	HMDB00072		360			LC/MS Neg		1		8			30.8			3.85
itaconate (methylenesuccinate)	Energy	Krebs cycle	811	97-65-4;	C00490	HMDB02092		358			GC/MS		1		17.5			106.9			6.10857
isocitrate	Energy	Krebs cycle	1198	20226-99-7;	C00311	HMDB00193,HMDB01874		360			GC/MS		1		9.1			65.2			7.16484
tricarballylate	Energy	Krebs cycle	14925	99-14-9;	C19806			347			GC/MS		1		18.3			294.6			16.0984
alpha-ketoglutarate	Energy	Krebs cycle	51	305-72-6;328-50-7;22202-68-2;	C00026	HMDB00208	357	345	316	GC/MS	GC/MS	GC/MS	3	26.6	16	18.3	41.9	96.4	78.1	1.57519	6.025	4.26776
succinate	Energy	Krebs cycle	1110	110-15-6;	C00042	HMDB00254	354	357	329	LC/MS Neg	GC/MS	GC/MS	3	12.5	17.8	8.4	24.3	90.6	131.5	1.944	5.08989	15.6548
succinylcarnitine	Energy	Krebs cycle						360	313		LC/MS Pos	LC/MS Pos	2		5.4	14.4		48.3	57.9		8.94444	4.02083
fumarate	Energy	Krebs cycle		100-17-8;	C00122	HMDB00134		359	331		GC/MS	GC/MS	2		17.6	10		67.9	54.2		3.85795	5.42
mesaconate (methylfumarate)	Energy	Krebs cycle		498-24-8;	C01732	HMDB00749		359			GC/MS		1		10.9			68.7			6.30275
malate	Energy	Krebs cycle	525	6915-15-7;	C00149	HMDB00156	359	356	322	GC/MS	GC/MS	GC/MS	3	12.9	13.6	10.1	41	130.2	76	3.17829	9.57353	7.52475
phosphate	Energy	Oxidative phosphorylation	1061	7664-38-2 ;	C00009	HMDB01429	359	360	331	GC/MS	LC/MS Neg	GC/MS	3	12.6	6.6	6.8	15.1	23.2	59.6	1.19841	3.51515	8.76471
pyrophosphate (PPi)	Energy	Oxidative phosphorylation	644102	1466-09-3;2466-09-3;	C00013	HMDB00250	342		247	GC/MS		GC/MS	2	40.3		28.9	84.8		221.9	2.10422		7.6782
linoleate (18:2n6)	Lipid	Essential fatty acid	5280450	60-33-3;	C01595	HMDB00673	359			LC/MS Neg			1	8.3			47			5.66265
linolenate [alpha or gamma; (18:3n3 or 6)]	Lipid	Essential fatty acid			C06427	HMDB01388	359			LC/MS Neg			1	9.8			61.8			6.30612
dihomo-linolenate (20:3n3 or n6)	Lipid	Essential fatty acid	5312529	17046-59-2 ;	C03242	HMDB02925	359		322	LC/MS Neg		LC/MS Neg	2	11.5		88.3	43		93.1	3.73913		1.05436
eicosapentaenoate (EPA; 20:5n3)	Lipid	Essential fatty acid	446284	10-2005-9;10417-94-4;	C06428	HMDB01999	359			LC/MS Neg			1	10.5			97.9			9.32381
docosapentaenoate (n3 DPA; 22:5n3)	Lipid	Essential fatty acid		2234-74-4 ;	C16513	HMDB01976	359			LC/MS Neg			1	11.7			69.8			5.96581
docosapentaenoate (n6 DPA; 22:5n6)	Lipid	Essential fatty acid	6441454	25182-74-5;	C16513	HMDB13123	356			LC/MS Neg			1	12.7			52.1			4.10236
docosahexaenoate (DHA; 22:6n3)	Lipid	Essential fatty acid	445580	6217-54-5;	C06429	HMDB02183	359			LC/MS Neg			1	9.8			68.8			7.02041
valerate	Lipid	Short chain fatty acid	7991	109-52-4;	C00803	HMDB00892			275			LC/MS Neg	1			28.5			45.9			1.61053
isocaproate	Lipid	Medium chain fatty acid	12587	646-07-1;		HMDB00689			199			LC/MS Neg	1			22.1			104.7			4.73756
caproate (6:0)	Lipid	Medium chain fatty acid	8892	142-62-1;	C01585	HMDB00535	359		245	LC/MS Neg		LC/MS Neg	2	15.8		21.6	25.3		122.9	1.60127		5.68981
heptanoate (7:0)	Lipid	Medium chain fatty acid	8094	111-14-8;	C17714	HMDB00666	359		308	LC/MS Neg		LC/MS Neg	2	16.3		64.9	29.9		83.8	1.83436		1.29122
caprylate (8:0)	Lipid	Medium chain fatty acid	379	124-07-2;	C06423	HMDB00482	359		310	LC/MS Neg		LC/MS Neg	2	11.2		16.7	43.9		90.5	3.91964		5.41916
pelargonate (9:0)	Lipid	Medium chain fatty acid	5461016	112-05-0;	C01601	HMDB00847	359		331	LC/MS Neg		LC/MS Neg	2	10.2		10.3	24.7		43.1	2.42157		4.18447
caprate (10:0)	Lipid	Medium chain fatty acid	2969	112-37-8;	C01571	HMDB00511	359		329	LC/MS Neg		LC/MS Neg	2	8.4		11	48.3		116.8	5.75		10.6182
undecanoate (11:0)	Lipid	Medium chain fatty acid	8180	334-48-5;		HMDB00947	359			LC/MS Neg			1	15.1			17.7			1.17219
10-undecenoate (11:1n1)	Lipid	Medium chain fatty acid		1333-28-4;			357			LC/MS Neg			1	10			52.7			5.27
laurate (12:0)	Lipid	Medium chain fatty acid	3893	143-07-7;	C02679	HMDB00638	359			LC/MS Neg			1	9.4			92.3			9.81915
5-dodecenoate (12:1n7)	Lipid	Medium chain fatty acid	5312378	2430-94-6;		HMDB00529	356			LC/MS Neg			1	11.3			86.2			7.62832
myristate (14:0)	Lipid	Long chain fatty acid	11005	544-63-8;	C06424	HMDB00806	359			LC/MS Neg			1	9.9			60.9			6.15152
myristoleate (14:1n5)	Lipid	Long chain fatty acid	5281119	544-64-9 ;	C08322	HMDB02000	355			LC/MS Neg			1	9			85.9			9.54444
palmitate (16:0)	Lipid	Long chain fatty acid	985	57-10-3;	C00249	HMDB00220	359			LC/MS Neg			1	9.4			40.7			4.32979
palmitoleate (16:1n7)	Lipid	Long chain fatty acid	445638	373-49-9;	C08362	HMDB03229	359			LC/MS Neg			1	11.3			80.6			7.13274
margarate (17:0)	Lipid	Long chain fatty acid	10465	506-12-7;		HMDB02259	359			LC/MS Neg			1	13.6			57.5			4.22794
10-heptadecenoate (17:1n7)	Lipid	Long chain fatty acid	5312435	29743-97-3;			359			LC/MS Neg			1	12.1			71.7			5.92562
stearate (18:0)	Lipid	Long chain fatty acid	5281	57-11-4;	C01530	HMDB00827	359			LC/MS Neg			1	11.2			38.8			3.46429
oleate (18:1n9)	Lipid	Long chain fatty acid	445639	112-80-1;	C00712	HMDB00207	359			GC/MS			1	13.1			57.5			4.38931
cis-vaccenate (18:1n7)	Lipid	Long chain fatty acid	5282761	506-17-2;	C08367		349			GC/MS			1	18.3			49.9			2.72678
stearidonate (18:4n3)	Lipid	Long chain fatty acid	5312508	111174-40-4 ;	C16300	HMDB06547	289			LC/MS Neg			1	33.6			80.1			2.38393
nonadecanoate (19:0)	Lipid	Long chain fatty acid	12591	646-30-0;	C16535	HMDB00772	359			LC/MS Neg			1	18.1			48.3			2.66851
10-nonadecenoate (19:1n9)	Lipid	Long chain fatty acid	5312513	73033-09-7;			358			LC/MS Neg			1	15.5			76.4			4.92903
eicosenoate (20:1n9 or 11)	Lipid	Long chain fatty acid				HMDB02231	359		270	LC/MS Neg		LC/MS Neg	2	16		27.8	73.8		101.5	4.6125		3.65108
dihomo-linoleate (20:2n6)	Lipid	Long chain fatty acid	6439848	2091-39-6;	C16525		359		127	LC/MS Neg		LC/MS Neg	2	14.8		35	64.1		105.2	4.33108		3.00571
arachidonate (20:4n6)	Lipid	Long chain fatty acid	444899	506-32-1;	C00219	HMDB01043	359		258	LC/MS Neg		LC/MS Neg	2	8.7		34.7	37.7		125.9	4.33333		3.62824
adrenate (22:4n6)	Lipid	Long chain fatty acid	5282844	2091-25-0;	C16527	HMDB02226	359			LC/MS Neg			1	29.3			40.9			1.3959
palmitate, methyl ester	Lipid	Fatty acid, methyl ester	8181	112-39-0;	C16995		356			GC/MS			1	19.6			101.5			5.17857
3-hydroxypropanoate	Lipid	Fatty acid, monohydroxy	5459847	503-66-2;	C01013	HMDB00700	357	360	327	GC/MS	GC/MS	GC/MS	3	21.3	9.8	7.5	48.2	97	73.8	2.26291	9.89796	9.84
4-hydroxybutyrate (GHB)	Lipid	Fatty acid, monohydroxy	10413	502-85-2;	C00989	HMDB00710			324			GC/MS	1			10.1			65.5			6.48515
5-hydroxyhexanoate	Lipid	Fatty acid, monohydroxy	170748	44843-89-2 ;		HMDB00525		353			LC/MS Neg		1		9.3			74.7			8.03226
2-hydroxyoctanoate	Lipid	Fatty acid, monohydroxy	94180	617-73-2;		HMDB02264	221			LC/MS Neg			1	18.2			85.9			4.71978
3-hydroxyoctanoate	Lipid	Fatty acid, monohydroxy	26613	88930-08-9;		HMDB01954	314			LC/MS Neg			1	17.4			91.1			5.23563
8-hydroxyoctanoate	Lipid	Fatty acid, monohydroxy	69820	764-89-6;		HMDB00711			312			LC/MS Neg	1			10.3			53.6			5.20388
2-hydroxydecanoic acid	Lipid	Fatty acid, monohydroxy	21488	5393-81-7;			359		113	LC/MS Neg		LC/MS Neg	2	11.2		23.8	91.6		32.8	8.17857		1.37815
3-hydroxydecanoate	Lipid	Fatty acid, monohydroxy	26612	5561-87-5;		HMDB02203	347			LC/MS Neg			1	16.3			87.2			5.34969
4-hydroxydecanoic acid	Lipid	Fatty acid, monohydroxy	28499	17369-51-6;					9			LC/MS Neg	1						41.3
2-hydroxystearate	Lipid	Fatty acid, monohydroxy	69417	629-22-1;	C03045		359		314	LC/MS Neg		LC/MS Neg	2	16.9		18.1	26.2		91.6	1.5503		5.06077
2-hydroxypalmitate	Lipid	Fatty acid, monohydroxy	92836	764-67-0;			359		331	LC/MS Neg		LC/MS Neg	2	14.4		17.3	23.3		104.6	1.61806		6.04624
3-hydroxysebacate	Lipid	Fatty acid, monohydroxy	3017884	73141-46-5;		HMDB00350		360			LC/MS Neg		1		8.2			138			16.8293
13-HODE + 9-HODE	Lipid	Fatty acid, monohydroxy					359		327	LC/MS Neg		LC/MS Neg	2	12.1		9.3	65.7		73.1	5.42975		7.86022
adipate	Lipid	Fatty acid, dicarboxylate	196	124-04-9;	C06104	HMDB00448		360			GC/MS		1		15.8			76.7			4.85443
2-hydroxyglutarate	Lipid	Fatty acid, dicarboxylate	43	40951-21-1;	C02630	HMDB00606	340	360	324	GC/MS	GC/MS	GC/MS	3	30.1	10	8	44.3	86.9	72.8	1.47176	8.69	9.1
pimelate (heptanedioate)	Lipid	Fatty acid, dicarboxylate	385	111-16-0;	C02656	HMDB00857		333			GC/MS		1		34.5			102.6			2.97391
2-octenedioate	Lipid	Fatty acid, dicarboxylate	5354607	5698-50-0;		HMDB00341		342			LC/MS Neg		1		15			91.2			6.08
sebacate (decanedioate)	Lipid	Fatty acid, dicarboxylate	5192	111-20-6;	C08277	HMDB00792	206		315	LC/MS Neg		LC/MS Neg	2	23.3		9.6	55.3		63	2.37339		6.5625
azelate (nonanedioate)	Lipid	Fatty acid, dicarboxylate	2266	123-99-9;	C08261	HMDB00784		360	329		LC/MS Neg	LC/MS Neg	2		7.5	4.5		126.5	59.1		16.8667	13.1333
docosadioate	Lipid	Fatty acid, dicarboxylate	244872	505-56-6;					322			LC/MS Neg	1			17.1			81.1			4.74269
dodecanedioate	Lipid	Fatty acid, dicarboxylate	12736	693-23-2 ;	C02678	HMDB00623	333		288	LC/MS Neg		LC/MS Neg	2	20.1		21.1	94.1		46	4.68159		2.18009
tetradecanedioate	Lipid	Fatty acid, dicarboxylate	13185	821-38-5;		HMDB00872	357		311	LC/MS Neg		LC/MS Neg	2	16.6		22.1	125.2		38.6	7.54217		1.74661
hexadecanedioate	Lipid	Fatty acid, dicarboxylate	10459	505-54-4;		HMDB00672	359		318	LC/MS Neg		LC/MS Neg	2	10		14.6	71.7		54.2	7.17		3.71233
octadecanedioate	Lipid	Fatty acid, dicarboxylate	70095	871-70-5;		HMDB00782	353			LC/MS Neg			1	22.2			53.7			2.41892
undecanedioate	Lipid	Fatty acid, dicarboxylate	15816	1852-04-6;		HMDB00888			326			LC/MS Neg	1			5.5			56.6			10.2909
1,11-undecanedicarboxylate	Lipid	Fatty acid, dicarboxylate	10458	505-52-2;		HMDB02327	305		322	LC/MS Neg		LC/MS Neg	2	22.6		9.2	57.4		115.7	2.53982		12.5761
1,11-Undecanedicarboxylic acid	Lipid	Fatty acid, dicarboxylate	10458	505-52-2;		HMDB02327	305		322	LC/MS Neg		LC/MS Neg	2	22.6		9.2	57.4		115.7	2.53982		12.5761
3-carboxy-4-methyl-5-propyl-2-furanpropanoate (CMPF)	Lipid	Fatty acid, dicarboxylate	123979	86879-39-2;			359	299		LC/MS Neg	LC/MS Neg		2	6.4	14.7		125.6	123.4		19.625	8.39456
eicosanodioate	Lipid	Fatty acid, dicarboxylate	75502	2424-92-2;					317			LC/MS Neg	1			20			49.8			2.49
stearamide	Lipid	Fatty acid, amide	31292	124-26-5;	C13846		317			GC/MS			1	28			31.2			1.11429
suberylglycine	Lipid	Fatty acid, beta-oxidation	6453952	60317-54-6;		HMDB00953		188			LC/MS Neg		1		26			110.2			4.23846
15-methylpalmitate (isobar with 2-methylpalmitate)	Lipid	Fatty acid, branched					357			LC/MS Neg			1	17.3			59.6			3.44509
17-methylstearate	Lipid	Fatty acid, branched	3083779	2724-59-6;			344			LC/MS Neg			1	25.6			77.4			3.02344
12-HETE	Lipid	Eicosanoid		73837-14-6;		HMDB06111			293			LC/MS Neg	1			16.7			69.8			4.17964
propionylcarnitine	Lipid	Fatty acid metabolism (also BCAA metabolism)	107738	17298-37-2 ;	C03017	HMDB00824	359	360	324	LC/MS Pos	LC/MS Pos	LC/MS Pos	3	8.8	5.3	10.7	34.5	103.5	80.4	3.92045	19.5283	7.51402
butyrylcarnitine	Lipid	Fatty acid metabolism (also BCAA metabolism)	213144	25576-40-3;			359	319	299	LC/MS Pos	LC/MS Pos	LC/MS Pos	3	15.2	12.8	13.8	57.1	92.2	117.3	3.75658	7.20312	8.5
isovalerate	Lipid	Fatty acid metabolism	10430	503-74-2;	C08262	HMDB00718	303		203	LC/MS Neg		LC/MS Neg	2	20.7		17.8	32.1		103.9	1.55072		5.83708
hexanoylglycine	Lipid	Fatty acid metabolism	99463	24003-67-6;		HMDB00701		342			LC/MS Pos		1		19.2			81.2			4.22917
deoxycarnitine	Lipid	Carnitine metabolism	725	6249-56-5;	C01181	HMDB01161	359		316	LC/MS Pos		LC/MS Pos	2	10.3		5.5	93.9		63.1	9.1165		11.4727
carnitine	Lipid	Carnitine metabolism	10917	461-05-2;	C00318		359	358	324	LC/MS Pos	LC/MS Pos	LC/MS Pos	3	3.4	4.4	16.9	17.4	110.9	60	5.11765	25.2045	3.5503
3-dehydrocarnitine*	Lipid	Carnitine metabolism	6991982	10457-99-5;	C02636	HMDB12154	358	360	320	LC/MS Pos	LC/MS Pos	LC/MS Pos	3	21.5	5.7	12.8	38.4	70.9	96.7	1.78605	12.4386	7.55469
acetylcarnitine	Lipid	Carnitine metabolism	7045767	5080-50-2;	C02571	HMDB00201	359	360	326	LC/MS Pos	LC/MS Pos	LC/MS Pos	3	7.3	6	5.6	28.9	104.2	60	3.9589	17.3667	10.7143
hexanoylcarnitine	Lipid	Carnitine metabolism	6426853	6920-35-0;		HMDB00705	359	327		LC/MS Pos	LC/MS Pos		2	15.5	25.1		45.5	66.3		2.93548	2.64143
octanoylcarnitine	Lipid	Carnitine metabolism	123701	3671-77-0;	C02838	HMDB00791	358	357		LC/MS Pos	LC/MS Pos		2	9.7	7.1		74.2	94.3		7.64948	13.2817
decanoylcarnitine	Lipid	Carnitine metabolism	10245190	1492-27-9 ;		HMDB00651	358	360		LC/MS Pos	LC/MS Pos		2	11.6	16.6		77.1	168.5		6.64655	10.1506
cis-4-decenoyl carnitine	Lipid	Carnitine metabolism		98930-66-6;			312			LC/MS Pos			1	10.6			98.5			9.29245
laurylcarnitine	Lipid	Carnitine metabolism	10427569	25518-54-1;		HMDB02250	291			LC/MS Pos			1	26.9			69.2			2.57249
myristoylcarnitine	Lipid	Carnitine metabolism	6426854	18822-89-4;		HMDB05066	349			LC/MS Pos			1	28			54.3			1.93929
palmitoylcarnitine	Lipid	Carnitine metabolism	461	6865-14-1;	C02990	HMDB00222	359			LC/MS Pos			1	27.8			53.8			1.93525
stearoylcarnitine	Lipid	Carnitine metabolism		18822-91-8;		HMDB00848	356			LC/MS Pos			1	27.7			61.9			2.23466
oleoylcarnitine	Lipid	Carnitine metabolism		38677-66-6;		HMDB05065	359			LC/MS Pos			1	28.1			62.5			2.2242
ethylmalonate	Lipid	Carnitine metabolism	11756	601-75-2;		HMDB00622		345			LC/MS Pos		1		22.1			60.9			2.75566
cholate	Lipid	Bile acid metabolism		81-25-4;	C00695	HMDB00619	347	251		LC/MS Neg	LC/MS Neg		2	17.2	12.5		189.5	167.6		11.0174	13.408
12-dehydrocholate	Lipid	Bile acid metabolism	94235	2458-08-4;2458-08-4 ;		HMDB00400		255			LC/MS Neg		1		14.2			101.7			7.16197
glycocholate	Lipid	Bile acid metabolism	10140	475-31-0;863-57-0;	C01921	HMDB00138	356	340		LC/MS Neg	LC/MS Neg		2	10.5	13.4		231.5	171.8		22.0476	12.8209
taurocholate	Lipid	Bile acid metabolism		145-42-6;	C05122	HMDB00036	328			LC/MS Neg			1	25.3			366.5			14.4862
taurochenodeoxycholate	Lipid	Bile acid metabolism	387316	6009-98-9;	C05465	HMDB00951	329			LC/MS Neg			1	21.2			389.8			18.3868
deoxycholate	Lipid	Bile acid metabolism	440355	83-44-3;	C04483	HMDB00626		151			LC/MS Neg		1		27.5			63.6			2.31273
glycodeoxycholate	Lipid	Bile acid metabolism		360-65-6;	C05464	HMDB00631	304			LC/MS Pos			1	24.3			131.8			5.42387
7-ketodeoxycholate	Lipid	Bile acid metabolism	188292	911-40-0 ;		HMDB00391		217			LC/MS Neg		1		17.5			230.6			13.1771
glycochenodeoxycholate	Lipid	Bile acid metabolism		16564-43-5;	C05466	HMDB00637	357			LC/MS Pos			1	16.5			116.3			7.04848
glycolithocholate sulfate*	Lipid	Bile acid metabolism	72222	15324-64-8;	C11301	HMDB02639	350	338		LC/MS Neg	LC/MS Neg		2	6.6	8.2		105.8	139.9		16.0303	17.061
taurolithocholate 3-sulfate	Lipid	Bile acid metabolism	440071	64936-83-0;	C03642	HMDB02580	302	275		LC/MS Neg	LC/MS Neg		2	17.1	10.9		165.3	280.7		9.66667	25.7523
glycocholenate sulfate*	Lipid	Bile acid metabolism					352	355		LC/MS Neg	LC/MS Neg		2	14.5	8.4		50.1	107.6		3.45517	12.8095
taurocholenate sulfate*	Lipid	Bile acid metabolism					358	322		LC/MS Neg	LC/MS Neg		2	10.5	10.5		118.8	461.2		11.3143	43.9238
glycoursodeoxycholate	Lipid	Bile acid metabolism		64480-66-6;		HMDB00708	356			LC/MS Neg			1	7.3			192.9			26.4247
choline phosphate	Lipid	Glycerolipid metabolism	135437	72556-74-2;	C00588				320			LC/MS Pos	1			6.1			59			9.67213
ethanolamine	Lipid	Glycerolipid metabolism		141-43-5;	C00189	HMDB00149		360	331		GC/MS	GC/MS	2		21.3	33.8		60	172.4		2.8169	5.10059
phosphoethanolamine	Lipid	Glycerolipid metabolism	52323241015	1071-23-4;	C00346	HMDB00224			247			GC/MS	1			16.9			189.9			11.2367
glycerol	Lipid	Glycerolipid metabolism	753	56-81-5;	C00116	HMDB00131	359		331	GC/MS		GC/MS	2	9.2		6.3	36.3		58.4	3.94565		9.26984
choline	Lipid	Glycerolipid metabolism	170746	67-48-1;	C00114		359			LC/MS Pos			1	5.4			21.5			3.98148
glycerol 3-phosphate (G3P)	Lipid	Glycerolipid metabolism	754	29849-82-9;	C00093	HMDB00126	359	360	325	GC/MS	GC/MS	GC/MS	3	16.6	11.5	8.8	216.9	85.1	110.7	13.0663	7.4	12.5795
glycerophosphorylcholine (GPC)	Lipid	Glycerolipid metabolism	657272	28319-77-9;	C00670	HMDB00086	355	301	259	LC/MS Pos	LC/MS Pos	LC/MS Pos	3	13.7	14.4	11.4	35.9	44.1	177.8	2.62044	3.0625	15.5965
trimethylamine N-oxide	Lipid	Glycerolipid metabolism	1145	1184-78-7;	C01104	HMDB00925		322			LC/MS Pos		1		11			105.5			9.59091
myo-inositol	Lipid	Inositol metabolism		87-89-8;	C00137	HMDB00211	359	360	325	GC/MS	GC/MS	GC/MS	3	14.3	8.8	15.3	41.8	120.2	93	2.92308	13.6591	6.07843
chiro-inositol	Lipid	Inositol metabolism		643-12-9;			163	343	142	GC/MS	GC/MS	GC/MS	3		8.9	26.1	126.9	244.7	97.8		27.4944	3.74713
pinitol	Lipid	Inositol metabolism		10284-63-6;	C03844			265	89		GC/MS	GC/MS	2		16.8			222.1	148.2		13.2202
inositol 1-phosphate (I1P)	Lipid	Inositol metabolism		106032-59-1;	C04006	HMDB00213			272			GC/MS	1			22.6			77.3			3.42035
scyllo-inositol	Lipid	Inositol metabolism		488-59-5;	C06153	HMDB06088	336	360	319	GC/MS	GC/MS	GC/MS	3	21.8	11.1	25.4	49	70	108	2.24771	6.30631	4.25197
3-hydroxybutyrate (BHBA)	Lipid	Ketone bodies	441	625-72-9;	C01089	HMDB00357	359	357	331	GC/MS	GC/MS	GC/MS	3	9.5	12.7	7.2	207.7	1005.9	94.8	21.8632	79.2047	13.1667
acetoacetate	Lipid	Ketone bodies	96	3483-11-2;	C00164	HMDB00060		336	242		GC/MS	GC/MS	2		26	30.2		254.9	184.9		9.80385	6.12252
1,2-propanediol	Lipid	Ketone bodies		57-55-6;	C00583	HMDB01881	339	357	327	GC/MS	GC/MS	GC/MS	3	21.5	12	14.9	353.2	385.5	106.2	16.4279	32.125	7.12752
1-palmitoylglycerophosphoethanolamine	Lipid	Lysolipid	9547069			HMDB11503	359			LC/MS Neg			1	53			74.8			1.41132
2-palmitoylglycerophosphoethanolamine*	Lipid	Lysolipid					353			LC/MS Neg			1	77.4			106.3			1.37339
1-stearoylglycerophosphoethanolamine	Lipid	Lysolipid	9547068	69747-55-3;		HMDB11130	359			LC/MS Neg			1	89.7			41.6			0.463768
1-oleoylglycerophosphoethanolamine	Lipid	Lysolipid	9547071	89576-29-4;		HMDB11506	359		221	LC/MS Neg		LC/MS Neg	2	74.9		182.9	92.2		97.7	1.23097		0.534172
2-oleoylglycerophosphoethanolamine*	Lipid	Lysolipid					329		156	LC/MS Neg		LC/MS Neg	2	64.5		93.9	91.6		116.4	1.42016		1.23962
1-linoleoylglycerophosphoethanolamine*	Lipid	Lysolipid				HMDB11507	359			LC/MS Neg			1	43.1			59.9			1.38979
2-linoleoylglycerophosphoethanolamine*	Lipid	Lysolipid					357			LC/MS Neg			1	26.2			38.7			1.4771
1-arachidonoylglycerophosphoethanolamine*	Lipid	Lysolipid				HMDB11517	359			LC/MS Neg			1	33.8			50.7			1.5
2-arachidonoylglycerophosphoethanolamine*	Lipid	Lysolipid					335			LC/MS Neg			1	27.6			44.4			1.6087
2-docosahexaenoylglycerophosphoethanolamine*	Lipid	Lysolipid					323			LC/MS Pos			1	27.4			54.8			2
1-myristoylglycerophosphocholine	Lipid	Lysolipid	460604	20559-16-4;		HMDB10379	359			LC/MS Pos			1	25.2			66.4			2.63492
2-myristoylglycerophosphocholine*	Lipid	Lysolipid					326			LC/MS Pos			1	32.5			61.4			1.88923
1-pentadecanoylglycerophosphocholine*	Lipid	Lysolipid					359			LC/MS Pos			1	20.5			48.9			2.38537
1-palmitoylglycerophosphocholine	Lipid	Lysolipid	86554	17364-16-8;			359			LC/MS Pos			1	12.4			27.6			2.22581
2-palmitoylglycerophosphocholine*	Lipid	Lysolipid					359			LC/MS Pos			1	22.3			51.4			2.30493
1-palmitoleoylglycerophosphocholine*	Lipid	Lysolipid					359			LC/MS Pos			1	24			53.1			2.2125
2-palmitoleoylglycerophosphocholine*	Lipid	Lysolipid					307			LC/MS Pos			1	22.9			51.9			2.26638
1-heptadecanoylglycerophosphocholine	Lipid	Lysolipid		50930-23-9;		HMDB12108	359			LC/MS Pos			1	34.8			74.2			2.13218
1-stearoylglycerophosphocholine	Lipid	Lysolipid	497299	19420-57-6;			359			LC/MS Pos			1	63.9			82.9			1.29734
2-stearoylglycerophosphocholine*	Lipid	Lysolipid	10208382				359			LC/MS Pos			1	56			86.5			1.54464
1-oleoylglycerophosphocholine	Lipid	Lysolipid	16081932	19420-56-5;			359			LC/MS Pos			1	17.3			40.4			2.33526
2-oleoylglycerophosphocholine*	Lipid	Lysolipid					359			LC/MS Pos			1	26.8			51.3			1.91418
1-linoleoylglycerophosphocholine	Lipid	Lysolipid	11988421		C04100		359			LC/MS Pos			1	16.6			34.9			2.10241
2-linoleoylglycerophosphocholine*	Lipid	Lysolipid					359			LC/MS Pos			1	22.6			48.9			2.16372
1-eicosadienoylglycerophosphocholine*	Lipid	Lysolipid					356			LC/MS Pos			1	31.7			60.6			1.91167
1-eicosatrienoylglycerophosphocholine*	Lipid	Lysolipid					359			LC/MS Pos			1	25.2			59.2			2.34921
1-arachidonoylglycerophosphocholine*	Lipid	Lysolipid			C05208		359			LC/MS Pos			1	18.6			49.3			2.65054
2-arachidonoylglycerophosphocholine*	Lipid	Lysolipid					341			LC/MS Pos			1	26.6			54.2			2.03759
1-docosapentaenoylglycerophosphocholine*	Lipid	Lysolipid					345			LC/MS Pos			1	27.5			66.9			2.43273
2-docosapentaenoylglycerophosphocholine*	Lipid	Lysolipid					354			LC/MS Pos			1	22.2			55.7			2.50901
1-docosahexaenoylglycerophosphocholine*	Lipid	Lysolipid					359			LC/MS Pos			1	24.7			61.3			2.48178
1-palmitoylglycerophosphoinositol*	Lipid	Lysolipid					286			LC/MS Neg			1	23.1			40.8			1.76623
1-stearoylglycerophosphoinositol	Lipid	Lysolipid		796963-93-4;			355			LC/MS Neg			1	42.2			58.8			1.39336
1-arachidonoylglycerophosphoinositol*	Lipid	Lysolipid					359			LC/MS Neg			1	20.9			40.8			1.95215
1-palmitoylglycerol (1-monopalmitin)	Lipid	Monoacylglycerol	14900	542-44-9;			359			GC/MS			1	20			29.8			1.49
1-oleoylglycerol (1-monoolein)	Lipid	Monoacylglycerol	5283468	111-03-5;		HMDB11567	293			GC/MS			1	27.5			53.3			1.93818
1,2-dipalmitoylglycerol	Lipid	Diacylglycerol	99931	40290-32-2;		HMDB07098	307			GC/MS			1	37.1			51.9			1.39892
1,3-dipalmitoylglycerol	Lipid	Diacylglycerol	68149	26657-95-4;			340			GC/MS			1	37.7			57.4			1.52255
sphingosine	Lipid	Sphingolipid	5353955	123-78-4;	C00319	HMDB00252	270			LC/MS Pos			1	31.6			46			1.4557
palmitoyl sphingomyelin	Lipid	Sphingolipid	9939941				359		267	GC/MS		GC/MS	2	14.1		23.1	23.4		111.9	1.65957		4.84416
stearoyl sphingomyelin	Lipid	Sphingolipid	6453725	85187-10-6;85187-10-6;	C00550	HMDB01348	359			GC/MS			1	26.3			37.5			1.42586
3-hydroxy-3-methylglutarate	Lipid	Mevalonate metabolism	5459993	503-49-1;	C03761	HMDB00355		360			GC/MS		1		9.7			66.7			6.87629
lathosterol	Lipid	Sterol/Steroid	65728	80-99-9 ;	C01189	HMDB01170	319			GC/MS			1	20.1			48.7			2.42289
cholesterol	Lipid	Sterol/Steroid	6432564	57-88-5;	C00187	HMDB00067	359			GC/MS			1	12.8			19.6			1.53125
dehydroisoandrosterone sulfate (DHEA-S)	Lipid	Sterol/Steroid	12594	651-48-9;	C04555	HMDB01032	359	343	108	LC/MS Neg	LC/MS Neg	LC/MS Neg	3	5.4	5.9	38	68.8	220.7	63.7	12.7407	37.4068	1.67632
epiandrosterone sulfate	Lipid	Sterol/Steroid		22229-22-7;	C07635	HMDB00365	358			LC/MS Neg			1	6.2			93.3			15.0484
androsterone sulfate	Lipid	Sterol/Steroid		2479-86-9 ;	C00523	HMDB02759	359	359		LC/MS Neg	LC/MS Neg		2	5.5	5.9		93.4	162.4		16.9818	27.5254
estrone 3-sulfate	Lipid	Sterol/Steroid		438-67-5;	C02538	HMDB01425	107			LC/MS Neg			1	14.6			63.9			4.37671
cortisol	Lipid	Sterol/Steroid		50-23-7;	C00735	HMDB00063	354			LC/MS Pos			1	8			45.3			5.6625
cortisone	Lipid	Sterol/Steroid	222786408722	53-06-5;	C00762	HMDB02802	350	342	271	LC/MS Pos	LC/MS Pos	LC/MS Pos	3	17.8	16.3	19.7	28.9	48.4	35.8	1.6236	2.96933	1.81726
tetrahydrocortisone	Lipid	Sterol/Steroid		53-05-4;		HMDB00903		303			LC/MS Neg		1		16.9			92.2			5.45562
beta-sitosterol	Lipid	Sterol/Steroid	222284	83-46-5;	C01753	HMDB00852	256		79	GC/MS		GC/MS	2	27.1			41.5		71.1	1.53137
campesterol	Lipid	Sterol/Steroid	173183	474-62-4;	C01789	HMDB02869	283			GC/MS			1	29.2			42.6			1.4589
7-alpha-hydroxy-3-oxo-4-cholestenoate (7-Hoca)	Lipid	Sterol/Steroid	3081085	115538-85-7;	C17337	HMDB12458	359			LC/MS Neg			1	9.9			33.3			3.36364
4-androsten-3beta,17beta-diol disulfate 1*	Lipid	Sterol/Steroid				HMDB03818	359	348		LC/MS Neg	LC/MS Neg		2	5.7	5.1		75.7	129.6		13.2807	25.4118
4-androsten-3beta,17beta-diol disulfate 2*	Lipid	Sterol/Steroid				HMDB03818	359	355		LC/MS Neg	LC/MS Neg		2	6.8	5.1		54.5	105		8.01471	20.5882
5alpha-androstan-3beta,17beta-diol disulfate	Lipid	Sterol/Steroid		571-20-0;		HMDB00493	353	274		LC/MS Neg	LC/MS Neg		2	6.6	18.2		111.4	101.7		16.8788	5.58791
5alpha-pregnan-3beta,20alpha-diol disulfate	Lipid	Sterol/Steroid					342	238		LC/MS Neg	LC/MS Neg		2	11.9	11.1		184.1	230.1		15.4706	20.7297
5alpha-pregnan-3alpha,20beta-diol disulfate 1*	Lipid	Sterol/Steroid					122	83		LC/MS Neg	LC/MS Neg		2	21.4	19		123.2	99.1		5.75701	5.21579
pregnen-diol disulfate*	Lipid	Sterol/Steroid					359	357		LC/MS Neg	LC/MS Neg		2	5.7	5.8		77.9	116.1		13.6667	20.0172
pregn steroid monosulfate*	Lipid	Sterol/Steroid		1247-64-9;			359			LC/MS Neg			1	6.6			71.2			10.7879
andro steroid monosulfate 2*	Lipid	Sterol/Steroid			C04555	HMDB02759	358	352		LC/MS Neg	LC/MS Neg		2	6.2	7.1		100	171.4		16.129	24.1408
21-hydroxypregnenolone disulfate	Lipid	Sterol/Steroid	134595	1164-98-3;	C05485	HMDB04026	337	320		LC/MS Neg	LC/MS Neg		2	10.8	6.7		62.3	87.5		5.76852	13.0597
5alpha-androstan-3beta,17alpha-diol disulfate	Lipid	Sterol/Steroid					123			LC/MS Neg			1	24.1			79			3.27801
5alpha-androstan-3alpha,17beta-diol disulfate	Lipid	Sterol/Steroid					110			LC/MS Neg			1	25.4			94.7			3.72835
pregnenolone sulfate	Lipid	Sterol/Steroid	105074	1247-64-9 ;		HMDB00774	357			LC/MS Neg			1	11.2			73			6.51786
pregnanediol-3-glucuronide	Lipid	Sterol/Steroid	123796	1852-49-9;			321	359		LC/MS Neg	LC/MS Neg		2	29.5	6.5		107.4	214.2		3.64068	32.9538
xanthine	Nucleotide	Purine metabolism, (hypo)xanthine/inosine containing	1188	69-89-6;	C00385	HMDB00292	345	360	302	GC/MS	GC/MS	GC/MS	3	28.8	15.7	15.7	68.6	76.7	210.2	2.38194	4.88535	13.3885
xanthosine	Nucleotide	Purine metabolism, (hypo)xanthine/inosine containing	64959	146-80-5;	C01762	HMDB00299		360			LC/MS Pos		1		7.5			45.5			6.06667
hypoxanthine	Nucleotide	Purine metabolism, (hypo)xanthine/inosine containing	790	68-94-0;	C00262	HMDB00157	355	347	308	LC/MS Neg	LC/MS Neg	GC/MS	3	13.1	9.4	15.1	40.4	92.7	179	3.08397	9.8617	11.8543
inosine	Nucleotide	Purine metabolism, (hypo)xanthine/inosine containing		58-63-9;	C00294	HMDB00195		351	183		LC/MS Neg	LC/MS Neg	2		19.6	36.2		68.9	222.2		3.51531	6.13812
2'-deoxyinosine	Nucleotide	Purine metabolism, (hypo)xanthine/inosine containing	65058	890-38-0;	C05512	HMDB00071			61			LC/MS Neg	1			9.6			144.3			15.0313
adenine	Nucleotide	Purine metabolism, adenine containing	190	73-24-5;	C00147	HMDB00034		357	319		GC/MS	GC/MS	2		14.2	14		50.1	88.4		3.52817	6.31429
adenosine	Nucleotide	Purine metabolism, adenine containing	60961	58-61-7;	C00212	HMDB00050		358	215		LC/MS Pos	LC/MS Pos	2		9	19.8		49.8	97.8		5.53333	4.93939
N1-methyladenosine	Nucleotide	Purine metabolism, adenine containing	5460178	15763-06-1;	C02494	HMDB03331	359	360		LC/MS Pos	LC/MS Pos		2	20.8	5.5		23.8	54.4		1.14423	9.89091
adenosine 2'-monophosphate (2'-AMP)	Nucleotide	Purine metabolism, adenine containing		130-49-4;	C00946	HMDB11617			33			LC/MS Neg	1						120.6
adenosine 5'-monophosphate (AMP)	Nucleotide	Purine metabolism, adenine containing	15938965	149022-20-8;	C00020	HMDB00045	354		247	LC/MS Pos		LC/MS Pos	2	14.2		20.8	81.5		165.7	5.73944		7.96635
adenosine 3',5'-cyclic monophosphate (cAMP)	Nucleotide	Purine metabolism, adenine containing	274	60-92-4;	C00575	HMDB00058		358			LC/MS Neg		1		7.5			57.4			7.65333
guanine	Nucleotide	Purine metabolism, guanine containing	764	73-40-5;	C00242	HMDB00132		322	315		GC/MS	GC/MS	2		26.7	12.5		79.3	131.9		2.97004	10.552
7-methylguanine	Nucleotide	Purine metabolism, guanine containing	11361	578-76-7;	C02242	HMDB00897		360			LC/MS Pos		1		10.8			56.4			5.22222
guanosine	Nucleotide	Purine metabolism, guanine containing	6802	118-00-3;	C00387	HMDB00133			302			LC/MS Pos	1			16.2			170.3			10.5123
2'-deoxyguanosine	Nucleotide	Purine metabolism, guanine containing	187790	961-07-9;	C00330	HMDB00085			44			LC/MS Neg	1			22.2			144.8			6.52252
guanidine	Nucleotide	Purine metabolism, guanine containing	3520	50-01-1;	C17349	HMDB01842		342	129		GC/MS	GC/MS	2		25.6	22.5		62.4	107.4		2.4375	4.77333
N1-methylguanosine	Nucleotide	Purine metabolism, guanine containing	96373	2140-65-0;		HMDB01563		360			LC/MS Pos		1		6			51.7			8.61667
N2-methylguanosine	Nucleotide	Purine metabolism, guanine containing	3035422	2140-77-4;		HMDB05862		360			LC/MS Pos		1		5.9			51.7			8.76271
N2,N2-dimethylguanosine	Nucleotide	Purine metabolism, guanine containing	92919	2140-67-2;		HMDB04824	314	360		LC/MS Pos	LC/MS Pos		2	20.2	5		28.7	49.1		1.42079	9.82
N6-carbamoylthreonyladenosine	Nucleotide	Purine metabolism, guanine containing		24719-82-2;			339	360	233	LC/MS Pos	LC/MS Pos	LC/MS Pos	3	22.2	4	26.8	29.8	50.5	44.4	1.34234	12.625	1.65672
neopterin	Nucleotide	Purine metabolism, guanine containing	440842	2009-64-5;	C05926	HMDB00845		358			LC/MS Pos		1		14.3			46.9			3.27972
7,8-dihydroneopterin	Nucleotide	Purine metabolism, guanine containing	65074	1218-98-0;	C04895	HMDB02275		291			GC/MS		1		31.6			85.8			2.71519
urate	Nucleotide	Purine metabolism, urate metabolism		69-93-2;120K5305;	C00366	HMDB00289	359	360	324	LC/MS Neg	LC/MS Neg	LC/MS Neg	3	8.5	10.2	12.6	23.1	21.8	41.6	2.71765	2.13725	3.30159
allantoin	Nucleotide	Purine metabolism, urate metabolism	204	97-59-6;	C02350	HMDB00462	346	360	318	GC/MS	GC/MS	GC/MS	3	33.8	38.6	17	72.9	247.7	102.4	2.1568	6.4171	6.02353
orotidine	Nucleotide	Pyrimidine metabolism	92751	314-50-1;	C01103	HMDB00788		351			LC/MS Neg		1		25.2			131.1			5.20238
cytidine	Nucleotide	Pyrimidine metabolism, cytidine containing	6175	65-46-3;	C00475	HMDB00089		352	275		LC/MS Pos	LC/MS Pos	2		12.8	18.3		47.9	76.9		3.74219	4.20219
3-methylcytidine	Nucleotide	Pyrimidine metabolism, cytidine containing	10988995	21028-20-6;				360			LC/MS Pos		1		9.7			43.3			4.46392
5-methylcytidine	Nucleotide	Pyrimidine metabolism, cytidine containing	92918	2140-61-6;		HMDB00982		358			LC/MS Pos		1		21.1			53.8			2.54976
N4-acetylcytidine	Nucleotide	Pyrimidine metabolism, cytidine containing	107461	3768-18-1;		HMDB05923		359			LC/MS Pos		1		5.8			48.1			8.2931
cytidine-3'-monophosphate (3'-CMP)	Nucleotide	Pyrimidine metabolism, cytidine containing	256622	84-52-6;	C05822				103			LC/MS Pos	1						91.3
cytidine diphosphate	Nucleotide	Pyrimidine metabolism, cytidine containing	6132	34393-59-4;	C00112	HMDB01546			65			LC/MS Neg	1			10.5			87.7			8.35238
cytosine	Nucleotide	Pyrimidine metabolism, cytidine containing	597	71-30-7;	C00380	HMDB00630		229			GC/MS		1		46.9			88			1.87633
orotate	Nucleotide	Pyrimidine metabolism, orotate containing	967	50887-69-9;	C00295	HMDB00226		360	270		GC/MS	GC/MS	2		15.4	14		82.8	260.4		5.37662	18.6
dihydroorotate	Nucleotide	Pyrimidine metabolism, orotate containing	648	155-54-4;	C00337	HMDB03349	293			GC/MS			1	36.1			37.4			1.03601
thymine	Nucleotide	Pyrimidine metabolism, thymine containing	1135	65-71-4;	C00178	HMDB00262		360	325		GC/MS	GC/MS	2		19.2	9.3		70	186.6		3.64583	20.0645
thymidine	Nucleotide	Pyrimidine metabolism, thymine containing	5789	50-89-5;	C00214	HMDB00273			108			LC/MS Neg	1			14.5			136.3			9.4
thymidine 3'-monophosphate	Nucleotide	Pyrimidine metabolism, thymine containing	5463	40705-89-3;					119			LC/MS Neg	1			11.9			63.6			5.34454
thymidine 5'-monophosphate	Nucleotide	Pyrimidine metabolism, thymine containing		33430-62-5;	C00364	HMDB01227			37			LC/MS Neg	1						110.8
5,6-dihydrothymine	Nucleotide	Pyrimidine metabolism, thymine containing	93556	696-04-8;	C00906	HMDB00079		242	207		GC/MS	GC/MS	2		27.4	26.4		447.8	54.2		16.3431	2.05303
3-aminoisobutyrate	Nucleotide	Pyrimidine metabolism, thymine containing; Valine, leucine and isoleucine metabolism/	64956	10569-72-9;214139-20-5;	C05145	HMDB03911		359	298		GC/MS	GC/MS	2		8.7	14.2		309.2	94.6		35.5402	6.66197
uracil	Nucleotide	Pyrimidine metabolism, uracil containing	1174	66-22-8;	C00106	HMDB00300		360	330		GC/MS	GC/MS	2		9.5	9.4		74.5	189.2		7.84211	20.1277
5,6-dihydrouracil	Nucleotide	Pyrimidine metabolism, uracil containing	649	504-07-4;	C00429	HMDB00076	348	356	326	GC/MS	GC/MS	GC/MS	3	27.6	18.3	16.6	33.1	134.8	46.2	1.19928	7.36612	2.78313
uridine	Nucleotide	Pyrimidine metabolism, uracil containing	6029	58-96-8;	C00299	HMDB00296	359		284	LC/MS Neg		LC/MS Neg	2	7.9		109	22.4		127.6	2.83544		1.17064
pseudouridine	Nucleotide	Pyrimidine metabolism, uracil containing		1445-07-4;	C02067	HMDB00767	359	360	286	LC/MS Neg	LC/MS Neg	LC/MS Pos	3	15.4	6.1	15.8	22.1	42.5	67.2	1.43506	6.96721	4.25316
5-methyluridine (ribothymidine)	Nucleotide	Pyrimidine metabolism, uracil containing	445408	1463-10-1;		HMDB00884	358			LC/MS Neg			1	9.8			27.6			2.81633
uridine 5'-diphosphate (UDP)	Nucleotide	Pyrimidine metabolism, uracil containing	6031	21931-53-3;	C00015	HMDB00295			67			LC/MS Neg	1			9.8			85.5			8.72449
4-ureidobutyrate	Nucleotide	Pyrimidine metabolism, uracil containing	1571307	2609-10-1;				360			LC/MS Pos		1		7.7			33.1			4.2987
gulono-1,4-lactone	Cofactors and vitamins	Ascorbate and aldarate metabolism	608	1128-23-0;	C01040	HMDB03466		358	304		GC/MS	GC/MS	2		12	18.5		64.2	81.7		5.35	4.41622
ascorbate (Vitamin C)	Cofactors and vitamins	Ascorbate and aldarate metabolism		134-03-2;	C00072	HMDB00044		355			GC/MS		1		8.3			480.9			57.9398
threonate	Cofactors and vitamins	Ascorbate and aldarate metabolism	151152	70753-61-6;	C01620	HMDB00943	359	360	321	GC/MS	GC/MS	GC/MS	3	12.2	11.6	14.7	45.1	62.8	63.5	3.69672	5.41379	4.31973
arabonate	Cofactors and vitamins	Ascorbate and aldarate metabolism	122045	7643-75-7;		HMDB00539		360	321		GC/MS	GC/MS	2		10.1	13.7		65	73.4		6.43564	5.35766
dihydrobiopterin	Cofactors and vitamins	Folate metabolism	1879	6779-87-9;	C00268	HMDB00038		354			LC/MS Pos		1		12.8			51.7			4.03906
heme	Cofactors and vitamins	Hemoglobin and porphyrin metabolism		14875-96-8;	C00032	HMDB03178	357		136	LC/MS Pos		LC/MS Pos	2	20.2		25.7	66.3		159	3.28218		6.18677
L-urobilin	Cofactors and vitamins	Hemoglobin and porphyrin metabolism	5280818	34217-90-8;	C05793	HMDB04159	167	277		LC/MS Pos	LC/MS Pos		2	25.9	9.8		101.2	217.6		3.90734	22.2041
Coproporphyrin I	Cofactors and vitamins	Hemoglobin and porphyrin metabolism		69477-27-6;		HMDB00643		68			LC/MS Neg		1					100.4
coproporphyrin III	Cofactors and vitamins	Hemoglobin and porphyrin metabolism		14643-66-4;	C05770	HMDB00570		296			LC/MS Pos		1		18.9			92.1			4.87302
D-urobilin	Cofactors and vitamins	Hemoglobin and porphyrin metabolism		3947-38-4;	C05795	HMDB04161	38			LC/MS Pos			1	23.7			265.1			11.1857
bilirubin (Z,Z)	Cofactors and vitamins	Hemoglobin and porphyrin metabolism	5280352	635-65-4;	C00486	HMDB00054	359			LC/MS Neg			1	39.9			75.4			1.88972
bilirubin (E,E)*	Cofactors and vitamins	Hemoglobin and porphyrin metabolism	5315454	114-25-0 ;			358			LC/MS Pos			1	23.3			81			3.47639
biliverdin	Cofactors and vitamins	Hemoglobin and porphyrin metabolism		55482-27-4;55482-27-4 ;	C00500	HMDB01008	359		18	LC/MS Neg		LC/MS Neg	2	16			63.8		37.8	3.9875
urobilinogen	Cofactors and vitamins	Hemoglobin and porphyrin metabolism	26818	14684-37-8 ;	C05790	HMDB04157	153	100		LC/MS Neg	LC/MS Neg		2				316.4	213
nicotinamide	Cofactors and vitamins	Nicotinate and nicotinamide metabolism	936	98-92-0;	C00153	HMDB01406	359		289	LC/MS Pos		LC/MS Pos	2	36.5		19.8	53.5		103.3	1.46575		5.21717
quinolinate	Cofactors and vitamins	Nicotinate and nicotinamide metabolism	1066	89-00-9;	C03722	HMDB00232		360			GC/MS		1		25.5			79.7			3.12549
nicotinate ribonucleoside*	Cofactors and vitamins	Nicotinate and nicotinamide metabolism	161233	2625-49-2;	C05841	HMDB06809			238			LC/MS Pos	1			27.7			75.6			2.72924
1-methylnicotinamide	Cofactors and vitamins	Nicotinate and nicotinamide metabolism		1005-24-9;	C02918	HMDB00699		359			LC/MS Pos		1		5.6			79.6			14.2143
trigonelline (N'-methylnicotinate)	Cofactors and vitamins	Nicotinate and nicotinamide metabolism	5570	6138-41-6 ;	C01004	HMDB00875	339	360	203	LC/MS Pos	LC/MS Pos	LC/MS Pos	3	26.4	6.4	6.1	92.5	99.4	294.3	3.50379	15.5312	48.2459
N1-Methyl-2-pyridone-5-carboxamide	Cofactors and vitamins	Nicotinate and nicotinamide metabolism	69698	701-44-0;	C05842	HMDB04193	263	360		LC/MS Pos	LC/MS Pos		2	30.5	5.6		68.8	56.3		2.25574	10.0536
pantothenate	Cofactors and vitamins	Pantothenate and CoA metabolism	6613	137-08-6;	C00864	HMDB00210	359	360	308	LC/MS Pos	LC/MS Pos	LC/MS Neg	3	18.6	5.4	11	46.4	81.7	85.8	2.49462	15.1296	7.8
alpha-lipoate	Cofactors and vitamins	Pantothenate and CoA metabolism	864	1077-28-7;	C00725	HMDB01451	1			LC/MS Neg			1
2,3-dihydroxyisovalerate	Cofactors and vitamins	Pantothenate and CoA metabolism	677	1756-18-9;	C04039			271	292		LC/MS Neg	GC/MS	2		11.8	15.7		289.3	86.8		24.5169	5.52866
pyridoxal	Cofactors and vitamins	Pyridoxal metabolism	1050	65-22-5;	C00250	HMDB01545	5		1	LC/MS Pos		LC/MS Pos	2				35.1
riboflavin (Vitamin B2)	Cofactors and vitamins	Riboflavin metabolism	493570	83-88-5;	C00255	HMDB00244		325			LC/MS Pos		1		9.7			180.1			18.567
thiamin (Vitamin B1)	Cofactors and vitamins	Thiamine metabolism		59-43-8;	C00378			2			LC/MS Pos		1					85.7
alpha-tocopherol	Cofactors and vitamins	Tocopherol metabolism	14985	59-02-9;10191-41-0;	C02477	HMDB01893	359			GC/MS			1	19			28.5			1.5
beta-tocopherol	Cofactors and vitamins	Tocopherol metabolism	6857447	148-03-8;	C14152	HMDB06335	335			GC/MS			1	29.1			45.3			1.5567
gamma-tocopherol	Cofactors and vitamins	Tocopherol metabolism	14986	54-28-4;	C02483	HMDB01492	357			GC/MS			1	18.9			67.5			3.57143
gamma-CEHC	Cofactors and vitamins	Tocopherol metabolism	133098	178167-75-4;		HMDB01931	323			LC/MS Neg			1	14.1			55			3.90071
gamma-CEHC glucuronide*	Cofactors and vitamins	Tocopherol metabolism					64	359		LC/MS Neg	LC/MS Neg		2	12.9	6.6		40	81.2		3.10078	12.303
alpha-CEHC glucuronide*	Cofactors and vitamins	Tocopherol metabolism					30	357		LC/MS Neg	LC/MS Neg		2		7.5		59.9	104.3			13.9067
pyridoxate	Cofactors and vitamins	Vitamin B6 metabolism	6723	82-82-6 ;	C00847	HMDB00017	359	360	82	LC/MS Neg	LC/MS Neg	LC/MS Neg	3	8.3	7	11.9	536.7	198.9	304.3	64.6627	28.4143	25.5714
pyridoxine (Vitamin B6)	Cofactors and vitamins	Vitamin B6 metabolism	1054	58-56-0;	C00314	HMDB02075		4	2		LC/MS Pos	LC/MS Neg	2
hippurate	Xenobiotics	Benzoate metabolism	464	495-69-2;	C01586	HMDB00714	359	360	289	LC/MS Neg	LC/MS Neg	LC/MS Neg	3	5.5	4.6	6.2	89.7	82	220	16.3091	17.8261	35.4839
2-methylhippurate	Xenobiotics	Benzoate metabolism	91637	42013-20-7;		HMDB11723		344			LC/MS Pos		1		14.3			104			7.27273
3-methyl catechol sulfate 1	Xenobiotics	Benzoate metabolism					285	357		LC/MS Neg	LC/MS Neg		2	8.2	9.3		119.4	108.7		14.561	11.6882
3-methyl catechol sulfate 2	Xenobiotics	Benzoate metabolism						296			LC/MS Neg		1		12.2			114.5			9.38525
4-methylcatechol sulfate	Xenobiotics	Benzoate metabolism					355	359		LC/MS Neg	LC/MS Neg		2	5.4	6.9		93.2	105.7		17.2593	15.3188
2-hydroxyhippurate (salicylurate)	Xenobiotics	Benzoate metabolism	10253	487-54-7;	C07588	HMDB00840	335	360	34	LC/MS Neg	LC/MS Neg	LC/MS Neg	3	14.4	7	9.6	332.6	266.2	80.2	23.0972	38.0286	8.35417
3-hydroxyhippurate	Xenobiotics	Benzoate metabolism	450268	1637-75-8;		HMDB06116	318	360		LC/MS Neg	LC/MS Neg		2	8.8	6.9		111.6	120.9		12.6818	17.5217
4-hydroxyhippurate	Xenobiotics	Benzoate metabolism	151012	2482-25-9;			342	360		LC/MS Neg	LC/MS Neg		2	12.6	5.1		86.8	87.3		6.88889	17.1176
mandelate	Xenobiotics	Benzoate metabolism	1292	90-64-2;	C01984	HMDB00703		358			GC/MS		1		11			69.6			6.32727
3-hydroxymandelate	Xenobiotics	Benzoate metabolism	86957	17119-15-2;		HMDB00750		147			LC/MS Neg		1		30.1			92.6			3.07641
4-hydroxymandelate	Xenobiotics	Benzoate metabolism	328	7198-10-9;184901-84-6;	C03198	HMDB00822		360			GC/MS		1		8.5			111.6			13.1294
catechol sulfate	Xenobiotics	Benzoate metabolism	3083879	120-80-9;	C00090		359	360	322	LC/MS Neg	LC/MS Neg	LC/MS Neg	3	7.4	8.2	4.5	52.1	60.3	126	7.04054	7.35366	28
benzoate	Xenobiotics	Benzoate metabolism	243	65-85-0;	C00180	HMDB01870	359	360	330	GC/MS	GC/MS	GC/MS	3	9.2	19.7	16.4	17.1	90.1	78.7	1.8587	4.5736	4.79878
4-hydroxybenzoate	Xenobiotics	Benzoate metabolism	1353702506	99-96-7;	C00156	HMDB00500		360			GC/MS		1		9.4			78.5			8.35106
3,4-dihydroxybenzoate	Xenobiotics	Benzoate metabolism	72	99-50-3;	C00230	HMDB01856			203			GC/MS	1			22			76			3.45455
2,4,6-trihydroxybenzoate	Xenobiotics	Benzoate metabolism	66520	83-30-7;				333			LC/MS Neg		1		72.2			73.1			1.01247
methyl-4-hydroxybenzoate	Xenobiotics	Benzoate metabolism	7456	99-76-3;	D01400		279			GC/MS			1	33.4			35.8			1.07186
4-nitrophenol	Xenobiotics	Benzoate metabolism	980	100-02-7;	C00870	HMDB01232	136			LC/MS Neg			1	22.5			233.9			10.3956
2-ethylphenylsulfate	Xenobiotics	Benzoate metabolism						92			LC/MS Neg		1		33			99.3			3.00909
3-ethylphenylsulfate*	Xenobiotics	Benzoate metabolism			C14386			298			LC/MS Neg		1		22.1			135.4			6.1267
4-ethylphenylsulfate	Xenobiotics	Benzoate metabolism		123-07-9;	C13637		324	327		LC/MS Neg	LC/MS Neg		2	9.5	10		104.2	112.5		10.9684	11.25
4-vinylphenol sulfate	Xenobiotics	Benzoate metabolism	6426766	2628-17-3;	C05627	HMDB04072	359	360		LC/MS Neg	LC/MS Neg		2	11.4	12.1		113.2	97.5		9.92982	8.05785
glycolate (hydroxyacetate)	Xenobiotics	Chemical	3698251757	79-14-1;	C00160	HMDB00115	359	360	331	GC/MS	GC/MS	GC/MS	3	18.2	8.4	7.4	16.6	74.1	60.7	0.912088	8.82143	8.2027
iminodiacetate (IDA)	Xenobiotics	Chemical	8897	142-73-4;		HMDB11753	359			GC/MS			1	14.3			20.1			1.40559
triethanolamine	Xenobiotics	Chemical		102-71-6;	C06771			333	173		GC/MS	GC/MS	2		17.8	26.5		321.7	374		18.073	14.1132
2-hydroxyphenylacetate	Xenobiotics	Chemical	11970	614-75-5;	C05852	HMDB00669		341			GC/MS		1		14.6			56.4			3.86301
2-hydroxyisobutyrate	Xenobiotics	Chemical	11671	594-61-6;		HMDB00729	356	360		GC/MS	GC/MS		2	15.5	9.8		77.2	67.7		4.98065	6.90816
glycerol 2-phosphate	Xenobiotics	Chemical	2526	819-83-0;	C02979	HMDB02520	345			GC/MS			1	16.5			206.4			12.5091
heptaethylene glycol	Xenobiotics	Chemical	79718	5617-32-3;				9			LC/MS Pos		1		5			49.1			9.82
3-hydroxypyridine	Xenobiotics	Chemical	7971	109-00-2;				359			GC/MS		1		21.8			164.6			7.55046
2-pyrrolidinone	Xenobiotics	Chemical	12025	616-45-5 ;		HMDB02039		352			GC/MS		1		29			68.9			2.37586
4-methoxycinnamic acid	Xenobiotics	Chemical	699414	830-09-1;		HMDB02040			11			LC/MS Neg	1						11.5
2-ethylhexanoate	Xenobiotics	Chemical	8697	123-66-0;149-57-5;			359			GC/MS			1	12.3			32			2.60163
2-ethylhexanoate (isobar with 2-propylpentanoate)	Xenobiotics	Chemical							132			LC/MS Neg	1			13.7			52			3.79562
bisphenol A monosulfate	Xenobiotics	Chemical					194	292		LC/MS Neg	LC/MS Neg		2		13.9		89.4	141.1			10.1511
ectoine	Xenobiotics	Chemical	1260416993223	96702-03-3;	C06231			179			LC/MS Pos		1					143.1
dexpanthenol	Xenobiotics	Chemical	4678	16485-10-2;	D03726	HMDB04231			16			LC/MS Pos	1						59.5
1,4-butanediol	Xenobiotics	Chemical		110-63-4;					284			GC/MS	1			23.9			65.1			2.72385
diglycerol	Xenobiotics	Chemical	42953	627-82-7;				254			LC/MS Pos		1		26.3			181.7			6.90875
benzene-1,2,3-triol	Xenobiotics	Chemical		87-66-1;				341			GC/MS		1		35.1			177.7			5.06268
1-(3-aminopropyl)-2-pyrrolidone	Xenobiotics	Chemical	82111	7663-77-6;				355			LC/MS Pos		1		24.4			64.1			2.62705
2-oxo-1-pyrrolidinepropionate	Xenobiotics	Chemical	3146688	77191-38-9;				357			LC/MS Pos		1		11.5			111.1			9.66087
asmol	Xenobiotics	Drug	2083	18559-94-9;	D02147	HMDB01937		1			LC/MS Pos		1
isosorbide	Xenobiotics	Drug	12597	652-67-5;	D00347			260			GC/MS		1		22.9			321.8			14.0524
salicylate	Xenobiotics	Drug	338	69-72-7;	C00805	HMDB01895	230	276		LC/MS Neg	GC/MS		2	20.4	33.8		311.3	331		15.2598	9.7929
salicyluric glucuronide*	Xenobiotics	Drug					128	353		LC/MS Neg	LC/MS Neg		2	5	11		261.2	279.4		52.24	25.4
4-acetaminophen sulfate	Xenobiotics	Drug	83939	10066-90-7;32113-41-0;	C06804	HMDB01859	92	257	35	LC/MS Neg	LC/MS Neg	LC/MS Neg	3	5.5	4.8	11.3	167.8	295.5	102.4	30.5091	61.5625	9.06195
4-acetamidophenol	Xenobiotics	Drug	1983	103-90-2;	C06804	HMDB01859	86	46	42	LC/MS Pos	LC/MS Pos	GC/MS	3	37.2	9.8	9.4	183	156.4	166.1	4.91935	15.9592	17.6702
p-acetamidophenylglucuronide	Xenobiotics	Drug	4022661	120595-80-4;		HMDB10316	64	61	13	LC/MS Neg	LC/MS Neg	LC/MS Neg	3	13.1	4.8		199.1	183	91.7	15.1985	38.125
2-hydroxyacetaminophen sulfate*	Xenobiotics	Drug					47	66	20	LC/MS Neg	LC/MS Neg	LC/MS Neg	3		6.9		87.9	101.3	36.5		14.6812
2-methoxyacetaminophen sulfate*	Xenobiotics	Drug					51	82		LC/MS Neg	LC/MS Neg		2		12.5		166.8	191.1			15.288
3-(cystein-S-yl)acetaminophen*	Xenobiotics	Drug	5233914				39	63	1	LC/MS Pos	LC/MS Pos	LC/MS Pos	3		4.6		64.2	161.3			35.0652
2-methoxyacetaminophen glucuronide*	Xenobiotics	Drug					26	34		LC/MS Pos	LC/MS Pos		2		21.9		85.9	164.2			7.49772
4-acetylphenol sulfate	Xenobiotics	Drug	4684006		C00548			358			LC/MS Neg		1		7			121.1			17.3
ibuprofen	Xenobiotics	Drug	3672	15687-27-1;	C01588,D00126	HMDB01925	14	3		LC/MS Neg	LC/MS Neg		2				147.1
methotrexate	Xenobiotics	Drug	126941	59-05-2;	C01937		1	1		LC/MS Pos	LC/MS Pos		2
hydroxypioglitazone*	Xenobiotics	Drug		146062-44-4;			11			LC/MS Neg			1				36.2
clotrimazole	Xenobiotics	Drug	2812	23593-75-1;	C06922,D00282	HMDB01922	2			LC/MS Pos			1				91.1
furosemide	Xenobiotics	Drug	3440	54-31-9;	D00331	HMDB01933	3	4		LC/MS Neg	LC/MS Neg		2
Gemfibrozil	Xenobiotics	Drug	3463	25812-30-0;	D00334		1			LC/MS Neg			1
nelfinavir	Xenobiotics	Drug	64143	159989-65-8;	C07257		1			LC/MS Pos			1
naproxen	Xenobiotics	Drug	156391	22204-53-1;	C01517	HMDB01923	5	3		LC/MS Neg	LC/MS Neg		2	16.3			52.8			3.23926
desmethylnaproxen sulfate*	Xenobiotics	Drug	184679				4	4		LC/MS Neg	LC/MS Neg		2				66.3
lidocaine	Xenobiotics	Drug	3676	137-58-6;	D00358			136			LC/MS Pos		1					134.9
metformin	Xenobiotics	Drug	4091	1115-70-4;	C07151	HMDB01921	100	185	110	GC/MS	GC/MS	GC/MS	3		32.4	22.3	84	389.5	103.9		12.0216	4.65919
metoprolol	Xenobiotics	Drug	4171	56392-17-7;	C07202,D02358	HMDB01932	4	4	3	LC/MS Pos	LC/MS Pos	LC/MS Pos	3
metoprolol acid metabolite*	Xenobiotics	Drug	62936	56392-14-4;			4	22		LC/MS Pos	LC/MS Pos		2		5.2			65.3			12.5577
hydroquinone sulfate	Xenobiotics	Drug	161220	123-31-9;	C00530	HMDB02434		359			LC/MS Neg		1		8.5			273.5			32.1765
nifedipine	Xenobiotics	Drug	4485		D00437,C07266		3			LC/MS Neg			1
allopurinol riboside	Xenobiotics	Drug		16220-07-8;				6			LC/MS Neg		1					32.1
fexofenadine	Xenobiotics	Drug	3348	83799-24-0;	C06999	HMDB05030	5	7		LC/MS Pos	LC/MS Pos		2					78.2
methamphetamine	Xenobiotics	Drug	1206	33817-09-3;	C07164			1			LC/MS Pos		1
pivaloylcarnitine	Xenobiotics	Drug	126894					350			LC/MS Pos		1		10.6			282.2			26.6226
1-hydroxy-2-naphthalenecarboxylate	Xenobiotics	Drug	6844	86-48-6;	C03203		9			LC/MS Neg			1				22.2
celecoxib	Xenobiotics	Drug	2662	169590-42-5;	C07589	HMDB05014	8			LC/MS Neg			1				53.9
citalopram	Xenobiotics	Drug	2771	21986-53-7;	C07572	HMDB05038		2			LC/MS Pos		1
diphenhydramine	Xenobiotics	Drug	3100	147-24-0;	C06960		1	4	2	LC/MS Pos	LC/MS Pos	LC/MS Pos	3					27.2
loratadine	Xenobiotics	Drug	3957	79794-75-5;	D00364	HMDB05000	1			LC/MS Pos			1
ibuprofen acyl glucuronide	Xenobiotics	Drug	163959	115075-59-7;			4	11		LC/MS Neg	LC/MS Neg		2		8.6			97.6			11.3488
ranitidine	Xenobiotics	Drug	3001055	66357-59-3;	D00422	HMDB01930	4	7		LC/MS Pos	LC/MS Pos		2				13.6	56.4
milnacipran	Xenobiotics	Drug		101152-94-7;				4			LC/MS Pos		1					5.9
carbamazepine*	Xenobiotics	Drug	2554	298-46-4;	C06868,D00252		8	8	6	LC/MS Pos	LC/MS Pos	LC/MS Pos	3			7	18.2	56.2	45.1			6.44286
carbamazepine 10,11-epoxide*	Xenobiotics	Drug	2555	36507-30-9;	C07496		8	8	2	LC/MS Pos	LC/MS Pos	LC/MS Pos	3				56.6	54.3
hydrochlorothiazide	Xenobiotics	Drug	3639	58-93-5;	C07041	HMDB01928	27	21		LC/MS Neg	LC/MS Neg		2				141.8	173.3
carbamazepine glucuronide*	Xenobiotics	Drug					7	8		LC/MS Pos	LC/MS Pos		2				14	58.7
gabapentin	Xenobiotics	Drug	34466919078	60142-96-3;	D00332	HMDB05015	5	4	2	LC/MS Pos	LC/MS Pos	LC/MS Pos	3					29.7
olanzapine	Xenobiotics	Drug		132539-06-1;	C07322	HMDB05012	2	2		LC/MS Pos	LC/MS Pos		2
paroxetine	Xenobiotics	Drug	43815	110429-49-8;	D02362,C07415			2			LC/MS Pos		1
atenolol	Xenobiotics	Drug	2249	29122-68-7;	D00235	HMDB01924	20	22	14	LC/MS Pos	LC/MS Pos	LC/MS Pos	3			14.4	92.2	75.3	40.8			2.83333
lipitor	Xenobiotics	Drug	60823	134523-03-8;	D00887	HMDB05006	4	32		LC/MS Neg	LC/MS Neg		2				3.9	92.4
omeprazole	Xenobiotics	Drug	4594	73590-58-6;	C07324	HMDB01913	4			LC/MS Neg			1				19.8
escitalopram	Xenobiotics	Drug	146570	219861-08-2;		HMDB05028	1		1	LC/MS Pos		LC/MS Pos	2
doxycycline	Xenobiotics	Drug		24390-14-5;			4	4		LC/MS Pos	LC/MS Pos		2
rosuvastatin	Xenobiotics	Drug	446157	147098-20-2;	D01915			20			LC/MS Neg		1					44.8
N-desmethyl rosuvastatin	Xenobiotics	Drug	9956224					8			LC/MS Neg		1					58.9
pseudoephedrine	Xenobiotics	Drug	7028	90-82-4;	C02765	HMDB01943		8	3		LC/MS Pos	LC/MS Pos	2					15.9
oxypurinol	Xenobiotics	Drug	4644	2465-59-0;	D02365,C07599	HMDB00786	4	3	4	LC/MS Pos	LC/MS Pos	LC/MS Pos	3				12	6.4	3.9
3-(N-acetyl-L-cystein-S-yl) acetaminophen*	Xenobiotics	Drug	83967	52372-86-8;			27	236	1	LC/MS Pos	LC/MS Pos	LC/MS Pos	3	40.5	4.6		72.8	284.4		1.79753	61.8261
amitriptyline	Xenobiotics	Drug	2160	50-48-6;	C06824			3	1		LC/MS Pos	LC/MS Pos	2
EDTA	Xenobiotics	EDTA	52323056049	60-00-4;	C00284		359			LC/MS Neg			1	7.9			12.6			1.59494
tartarate	Xenobiotics	Food component/Plant	875	87-69-4;6106-24-7;	C00898	HMDB00956	74	358	315	GC/MS	GC/MS	GC/MS	3	10.2	10.5	13.1	153.1	442.9	55.8	15.0098	42.181	4.25954
5-ketogluconate	Xenobiotics	Food component/Plant	5460352	91446-96-7;	C01062	HMDB11731			163			GC/MS	1			29.4			368.9			12.5476
indoleacrylate	Xenobiotics	Food component/Plant	5375048	1204-06-4;		HMDB00734	221			LC/MS Neg			1				50.8
3-hydroxyindolin-2-one	Xenobiotics	Food component/Plant	6097	61-71-2;	C11130			206	298		LC/MS Neg	GC/MS	2		20.7	18.4		56.3	86		2.71981	4.67391
4-hydroxyisoleucine	Xenobiotics	Food component/Plant	2773624	6001-78-8;				284			LC/MS Pos		1		18.4			427.2			23.2174
benzyl-glucosinolate	Xenobiotics	Food component/Plant						1			LC/MS Neg		1
aspartame	Xenobiotics	Food component/Plant	6992066134601	22839-47-0;	C11045	HMDB01894			9			LC/MS Pos	1			9.1			57.6			6.32967
saccharin	Xenobiotics	Food component/Plant	5143	81-07-2;	D01085		72	253	108	LC/MS Neg	LC/MS Neg	LC/MS Neg	3	69.1	9	9	236	349.8	276.5	3.41534	38.8667	30.7222
quinate	Xenobiotics	Food component/Plant		77-95-2;	C00296	HMDB03072	319	356	303	GC/MS	GC/MS	GC/MS	3		9.9	12.7	148.6	200.1	937.1		20.2121	73.7874
enterolactone	Xenobiotics	Food component/Plant	10685477	78473-71-9;				76			LC/MS Neg		1		31.2			83.6			2.67949
caffeate	Xenobiotics	Food component/Plant	689043	331-39-5;	C01197	HMDB01964			34			LC/MS Neg	1			32.8			120.3			3.66768
piperine	Xenobiotics	Food component/Plant	638024	94-62-2;	C03882		356			LC/MS Pos			1	14.8			125.9			8.50676
abscisate	Xenobiotics	Food component/Plant	5280896	14375-45-2;	C06082			174			LC/MS Neg		1		8.3			82.1			9.89157
dihydroferulic acid	Xenobiotics	Food component/Plant	14340	1135-23-5;			52	226		LC/MS Neg	LC/MS Neg		2		16.2		47.9	196.4			12.1235
naringenin	Xenobiotics	Food component/Plant	932	67604-48-2;	C00509	HMDB02670		3			LC/MS Neg		1					56.4
vanillate	Xenobiotics	Food component/Plant	8468	121-34-6;	C06672	HMDB00484		328	316		GC/MS	GC/MS	2		15	14.5		162.2	66.3		10.8133	4.57241
chlorogenate	Xenobiotics	Food component/Plant	1794427	6001-76-9;	C00852	HMDB03164			111			LC/MS Neg	1			10.4			515.4			49.5577
thymol sulfate	Xenobiotics	Food component/Plant		89-83-8;	C09908	HMDB01878	318	353	23	LC/MS Neg	LC/MS Neg	LC/MS Neg	3	11.3	9.4	6.2	405.5	527.1	214.8	35.885	56.0745	34.6452
N-(2-furoyl)glycine	Xenobiotics	Food component/Plant	21863	5657-19-2;5657-19-2 ;		HMDB00439		360			LC/MS Pos		1		7.3			123.5			16.9178
5-hydroxymethylfurfural	Xenobiotics	Food component/Plant	237332	67-47-0;	C11101				136			LC/MS Pos	1			17.6			82.4			4.68182
sulforaphane-cysteine	Xenobiotics	Food component/Plant						16			LC/MS Pos		1					38.4
sulforaphane-N-acetyl-cysteine	Xenobiotics	Food component/Plant						10			LC/MS Neg		1					29.9
traumatic acid	Xenobiotics	Food component/Plant	5283028	6402-36-4;		HMDB00933	5			LC/MS Neg			1				26.5
3,5-dihydroxybenzoic acid	Xenobiotics	Food component/Plant	7424	99-10-5;		HMDB13677		345			GC/MS		1		12			114.5			9.54167
gallate	Xenobiotics	Food component/Plant	370	149-91-7;	C01424	HMDB05807			101			GC/MS	1			30.9			144.5			4.67638
stachydrine	Xenobiotics	Food component/Plant	115244	4136-37-2;	C10172	HMDB04827	358	360	260	LC/MS Pos	LC/MS Pos	LC/MS Pos	3	9.1	4.4	15.4	99.4	125.5	132.6	10.9231	28.5227	8.61039
homostachydrine*	Xenobiotics	Food component/Plant	441447	1195-94-4;	C08283		279	358		LC/MS Pos	LC/MS Pos		2	14.6	7.8		147	145.8		10.0685	18.6923
2-oxindole-3-acetate	Xenobiotics	Food component/Plant	3080590	2971-31-5;				354			LC/MS Pos		1		13			140.8			10.8308
fucitol	Xenobiotics	Food component/Plant	3429	13074-06-1;				328			GC/MS		1		12.9			69.8			5.41085
2-fucosyllactose	Xenobiotics	Food component/Plant	3411518	41263-94-9;		HMDB02098		64			LC/MS Neg		1		18.9			206.4			10.9206
vanillin	Xenobiotics	Food component/Plant		121-33-5;	C00755	HMDB12308			199			LC/MS Pos	1			23.3			67.5			2.897
cinnamoylglycine	Xenobiotics	Food component/Plant	709625	16534-24-0 ;			231	360		LC/MS Neg	LC/MS Neg		2	15.8	5.8		84.9	139.5		5.37342	24.0517
tribuloside	Xenobiotics	Food component/Plant	5320686	20316-62-5;	C17140		1			LC/MS Neg			1
linamarin	Xenobiotics	Food component/Plant	11128	554-35-8;	C01594	HMDB05008		1			LC/MS Neg		1
equol glucuronide	Xenobiotics	Food component/Plant						1			LC/MS Neg		1
caffeine	Xenobiotics	Xanthine metabolism	2519	58-08-2;	C07481	HMDB01847	358	349	328	LC/MS Pos	LC/MS Pos	LC/MS Pos	3	15.4	13.2	6.2	76.8	94.3	125.1	4.98701	7.14394	20.1774
paraxanthine	Xenobiotics	Xanthine metabolism	4687	611-59-6;	C13747	HMDB01860	352	351	321	LC/MS Pos	LC/MS Pos	LC/MS Pos	3	19.3	11.7	11.2	68	71.9	77	3.52332	6.1453	6.875
theobromine	Xenobiotics	Xanthine metabolism	5429	83-67-0;	C07480	HMDB02825	357	349	321	LC/MS Pos	LC/MS Pos	LC/MS Pos	3	13.7	12	10.5	82.5	86.6	85.9	6.0219	7.21667	8.18095
theophylline	Xenobiotics	Xanthine metabolism	2153	58-55-9;	C07130	HMDB01889	354			LC/MS Neg			1	21.1			67			3.17536
1-methylurate	Xenobiotics	Xanthine metabolism	69726	708-79-2;		HMDB03099	311	360		LC/MS Pos	LC/MS Pos		2	38.8	8.7		52.4	40.2		1.35052	4.62069
1,3-dimethylurate	Xenobiotics	Xanthine metabolism	70346	944-73-0 ;		HMDB01857		332			GC/MS		1		33			98			2.9697
1,7-dimethylurate	Xenobiotics	Xanthine metabolism	91611	33868-03-0;	C16356	HMDB11103	348	358	120	LC/MS Neg	LC/MS Neg	LC/MS Neg	3	12.3	8.8	11.1	52	77.8	65.7	4.22764	8.84091	5.91892
3,7-dimethylurate	Xenobiotics	Xanthine metabolism	83126	13087-49-5;		HMDB01982	167	250		LC/MS Neg	LC/MS Neg		2	10.2	11.4		61.4	89.4		6.01961	7.84211
1,3,7-trimethylurate	Xenobiotics	Xanthine metabolism	79437	5415-44-1;	C16361	HMDB02123	346	356		LC/MS Neg	LC/MS Neg		2	18.7	13.2		77	68.3		4.11765	5.17424
1-methylxanthine	Xenobiotics	Xanthine metabolism	80220	6136-37-4;	C16358		336	360		LC/MS Pos	LC/MS Pos		2	39.5	9.2		50.4	64.3		1.27595	6.98913
3-methylxanthine	Xenobiotics	Xanthine metabolism	70639	1076-22-8 ;	C16357	HMDB01886	263	352		LC/MS Pos	LC/MS Pos		2		10.8		51.2	81.3			7.52778
7-methylxanthine	Xenobiotics	Xanthine metabolism	68374	552-62-5;	C16353	HMDB01991	310	357		LC/MS Pos	LC/MS Pos		2	39.4	7		55.8	81.5		1.41624	11.6429
5-acetylamino-6-amino-3-methyluracil	Xenobiotics	Xanthine metabolism	88299	19893-78-8;	C16366	HMDB04400		357			LC/MS Neg		1		12.9			89.2			6.91473
5-acetylamino-6-formylamino-3-methyluracil	Xenobiotics	Xanthine metabolism	108214	85438-96-6;	C16365	HMDB11105		358			LC/MS Neg		1		14.3			96.1			6.72028
cotinine	Xenobiotics	Tobacco metabolite	854019	486-56-6;		HMDB01046	65	93	65	LC/MS Pos	LC/MS Pos	LC/MS Pos	3	10.7	39.1	13.2	60.8	140	110.9	5.68224	3.58056	8.40152
hydroxycotinine	Xenobiotics	Tobacco metabolite	10219774	34834-67-8;		HMDB01390		30			LC/MS Pos		1					93
cotinine N-oxide	Xenobiotics	Tobacco metabolite	9815514	36508-80-2;		HMDB01411		153			LC/MS Pos		1		30.9			134.7			4.35922
erythritol	Xenobiotics	Sugar, sugar substitute, starch		149-32-6;	C00503	HMDB02994	359	360	318	GC/MS	GC/MS	GC/MS	3	16.5	7.7	11.4	99.1	79.1	596.8	6.00606	10.2727	52.3509
1-kestose	Xenobiotics	Sugar, sugar substitute, starch	440080	470-69-9;	C03661	HMDB11729		334			GC/MS		1		17.3			143.1			8.27168
N-methylhydantoin	Xenobiotics	Bacterial	69217	616-04-6;	C02565	HMDB03646			115			GC/MS	1			25.6			73			2.85156
ethyl glucuronide	Xenobiotics	Detoxification metabolism	152226	17685-04-0;				2			LC/MS Neg		1
X-01497							332			LC/MS Pos			1	34.4			36.1			1.04942
X-01911							345	359		LC/MS Pos	LC/MS Pos		2	13.4	7.4		100.4	117.7		7.49254	15.9054
X-02249							359	356	15	LC/MS Neg	LC/MS Neg	LC/MS Neg	3	5.4	7.7		52.6	109.3	38.4	9.74074	14.1948
X-02269							354			LC/MS Neg			1	11.2			129.8			11.5893
X-03056							359	360	323	LC/MS Pos	LC/MS Pos	LC/MS Pos	3	15.3	5.4	10.3	43.2	51.1	56.6	2.82353	9.46296	5.49515
X-07765							355	353		LC/MS Neg	LC/MS Neg		2	5.5	6.4		161.6	194.4		29.3818	30.375
X-09789							359	359		LC/MS Neg	LC/MS Neg		2	8	7		83.4	66.2		10.425	9.45714
X-10346							167	202		LC/MS Neg	LC/MS Neg		2	26.3	8		155.5	256.7		5.91255	32.0875
X-10445								360			LC/MS Pos		1		12.6			49.9			3.96032
X-10457								315			LC/MS Pos		1		13.9			44.4			3.19424
X-10458								325			LC/MS Neg		1		19.1			63.1			3.30366
X-10593								359			LC/MS Pos		1		10.1			85.9			8.50495
X-11204							359	342		LC/MS Pos	LC/MS Pos		2	15.4	25.6		28.8	199.5		1.87013	7.79297
X-11247							359	339		LC/MS Neg	LC/MS Neg		2	6.5	10.2		98.6	133.8		15.1692	13.1176
X-11261							357			LC/MS Pos			1	9.3			68			7.31183
X-11299							221	119		LC/MS Neg	LC/MS Neg		2	5.3	9.8		378.3	246.3		71.3774	25.1327
X-11308							359			LC/MS Neg			1	12.9			46.9			3.63566
X-11315							359		250	LC/MS Pos		LC/MS Pos	2	9.9		20.6	65.7		61.6	6.63636		2.99029
X-11317							359			LC/MS Neg			1	19.8			36.4			1.83838
X-11327							358			LC/MS Pos			1	19.4			33.5			1.7268
X-11332								355			LC/MS Pos		1		9.9			107			10.8081
X-11333								360			LC/MS Pos		1		5.5			74.3			13.5091
X-11334							331	360		LC/MS Pos	LC/MS Pos		2	18.5	5.2		53.1	53.1		2.87027	10.2115
X-11338								359			LC/MS Pos		1		6			85.2			14.2
X-11342							285			LC/MS Neg			1	45.6			81.6			1.78947
X-11357								360			LC/MS Neg		1		6.9			107.2			15.5362
X-11360								315			LC/MS Pos		1		17.9			86.7			4.84358
X-11372							359			LC/MS Neg			1	10.8			38.2			3.53704
X-11378							319			LC/MS Neg			1	26			50.6			1.94615
X-11381							357			LC/MS Pos			1	12.8			36.7			2.86719
X-11381									225			LC/MS Neg	1			47.5			64.3			1.35368
X-11390								358	331		LC/MS Pos	LC/MS Pos	2		8.5	6.3		90.4	86.6		10.6353	13.746
X-11400							355			LC/MS Pos			1	25			130.6			5.224
X-11407									2			LC/MS Pos	1
X-11412							267			LC/MS Pos			1	34.4			32.3			0.938953
X-11423							359	360	246	LC/MS Neg	LC/MS Neg	LC/MS Neg	3	6.3	6.2	13.8	31.9	56.8	82.2	5.06349	9.16129	5.95652
X-11429							359	359		LC/MS Neg	LC/MS Neg		2	7.4	6.3		31.4	43.1		4.24324	6.84127
X-11437							314	316	11	LC/MS Neg	LC/MS Neg	LC/MS Neg	3	5.8	10.1		179.1	202.3	9.3	30.8793	20.0297
X-11438							347			LC/MS Neg			1	10			73.5			7.35
X-11440							356	359		LC/MS Neg	LC/MS Neg		2	7.5	6.6		72.2	102.8		9.62667	15.5758
X-11441							359			LC/MS Neg			1	16.9			70.5			4.1716
X-11442							359			LC/MS Neg			1	14.7			59.7			4.06122
X-11444							351	360		LC/MS Neg	LC/MS Neg		2	5.2	5.9		44.1	65.2		8.48077	11.0508
X-11452							345	360		LC/MS Neg	LC/MS Neg		2	5.8	7.7		96.3	88.5		16.6034	11.4935
X-11469							354			LC/MS Pos			1	15.4			135.4			8.79221
X-11470							350	356		LC/MS Neg	LC/MS Neg		2	7.4	8.3		54.2	88		7.32432	10.6024
X-11478							269			LC/MS Neg			1	13			54.5			4.19231
X-11483							108			LC/MS Neg			1	8.2			285.6			34.8293
X-11485							325	349		LC/MS Neg	LC/MS Neg		2	12.6	15.7		96.2	90.9		7.63492	5.78981
X-11491							344	342		LC/MS Neg	LC/MS Neg		2	6.4	10.5		120.2	104.1		18.7812	9.91429
X-11497							351			LC/MS Neg			1	20.6			39.3			1.90777
X-11508									325			LC/MS Neg	1			6			52.2			8.7
X-11521							351			LC/MS Pos			1	19.6			94.9			4.84184
X-11522							359			LC/MS Neg			1	21.9			59.6			2.72146
X-11529							359	356		LC/MS Neg	LC/MS Neg		2	7.3	12.3		115.9	118.2		15.8767	9.60976
X-11530							359			LC/MS Neg			1	20.3			66.2			3.26108
X-11533							359			LC/MS Neg			1	16.2			20.9			1.29012
X-11537							242			LC/MS Pos			1	36.2			58.4			1.61326
X-11538							359			LC/MS Neg			1	8.6			85.5			9.94186
X-11540							217			LC/MS Pos			1	46.2			65.9			1.42641
X-11549							343			LC/MS Neg			1	20.8			56.8			2.73077
X-11550							359			LC/MS Neg			1	15.7			24.2			1.5414
X-11561							359	360		LC/MS Neg	LC/MS Neg		2	9.9	5.6		48.9	60.1		4.93939	10.7321
X-11564							359			LC/MS Neg			1	6.7			30.8			4.59701
X-11593							359	360		LC/MS Neg	LC/MS Neg		2	9	5.7		31.2	41.9		3.46667	7.35088
X-11606									31			LC/MS Pos	1			16.6			149.7			9.01807
X-11607									267			LC/MS Neg	1			8.3			102.6			12.3614
X-11616								341	267		LC/MS Neg	LC/MS Neg	2		12.6	20.3		83.6	105		6.63492	5.17241
X-11618									307			LC/MS Neg	1			11.8			98.6			8.35593
X-11640							155	326		LC/MS Neg	LC/MS Neg		2		9.8		98.1	175.3			17.8878
X-11641									287			LC/MS Neg	1			16.7			73.5			4.4012
X-11662							47	2		LC/MS Neg	LC/MS Neg		2	3.2			67			20.9375
X-11668							113	360		LC/MS Neg	LC/MS Neg		2	2	6.5		74.2	99		37.1	15.2308
X-11684									258			LC/MS Pos	1			14.5			138.9			9.57931
X-11687							339	360	136	LC/MS Pos	LC/MS Pos	LC/MS Pos	3	16	4.4	31.1	26.2	49	55.1	1.6375	11.1364	1.7717
X-11787							359			LC/MS Pos			1	8.5			40.9			4.81176
X-11795							357			LC/MS Pos			1	13.6			46.2			3.39706
X-11818							359			LC/MS Pos			1	29.4			44			1.4966
X-11820							359			LC/MS Pos			1	23.4			52.7			2.25214
X-11827							8	22		LC/MS Neg	LC/MS Neg		2					185.8
X-11832							9			LC/MS Neg			1				17.6
X-11835								217			LC/MS Neg		1		8.6			217.3			25.2674
X-11837							167	357		LC/MS Neg	LC/MS Neg		2	27.4	6.8		83.4	149.4		3.0438	21.9706
X-11838							115	268		LC/MS Neg	LC/MS Neg		2		9.4		185.9	241.7			25.7128
X-11843							156	333		LC/MS Neg	LC/MS Neg		2	6.1	10.1		130	207		21.3115	20.495
X-11845							330			LC/MS Neg			1				127.4
X-11847							357	344	36	LC/MS Neg	LC/MS Neg	LC/MS Neg	3	15.6	15.4		119.8	124.4	108.5	7.67949	8.07792
X-11849							353	299		LC/MS Neg	LC/MS Neg		2	13.7	17.4		99.4	112.8		7.25547	6.48276
X-11850							172	229		LC/MS Neg	LC/MS Neg		2	5.6	12.8		157.2	214.2		28.0714	16.7344
X-11851							65			LC/MS Neg			1	21.8			260.8			11.9633
X-11852							223	340		LC/MS Neg	LC/MS Neg		2	6.8	9.3		190.7	187.7		28.0441	20.1828
X-11856							11			LC/MS Neg			1				41.3
X-11858							343	319		LC/MS Neg	LC/MS Neg		2	24.7	21		127.6	168.3		5.16599	8.01429
X-11876							350			LC/MS Neg			1	26			78.1			3.00385
X-11880							359			LC/MS Neg			1	19.9			41.1			2.06533
X-11904							103	101		LC/MS Neg	LC/MS Neg		2	6.4	35.8		126	197.7		19.6875	5.52235
X-11905							324			LC/MS Neg			1	22.2			69.1			3.11261
X-11945								360			LC/MS Pos		1		6			46.5			7.75
X-11979								358			LC/MS Pos		1		11.2			41.6			3.71429
X-12001								357			LC/MS Neg		1		15.2			74.7			4.91447
X-12007							244	359		LC/MS Neg	LC/MS Neg		2	14	6.6		115.4	117.3		8.24286	17.7727
X-12010							75	352		LC/MS Neg	LC/MS Neg		2	8.9	15.9		105	183.2		11.7978	11.522
X-12014								360			LC/MS Neg		1		8.1			61.7			7.61728
X-12024								359			LC/MS Neg		1		5.2			81.1			15.5962
X-12026								322			LC/MS Neg		1		17.7			53.9			3.0452
X-12027								105	1		LC/MS Neg	LC/MS Neg	2		9.6			161.6			16.8333
X-12028								351			LC/MS Neg		1		19			66.9			3.52105
X-12029							359			LC/MS Neg			1	23.5			23.7			1.00851
X-12038							279			LC/MS Neg			1	27.2			36.8			1.35294
X-12039							326	360		LC/MS Neg	LC/MS Neg		2	6.6	9.3		128.2	147.4		19.4242	15.8495
X-12040							140			LC/MS Neg			1				66.7
X-12048									1			LC/MS Pos	1
X-12051							359			LC/MS Pos			1	54.5			93.8			1.7211
X-12056							332	348		LC/MS Pos	LC/MS Pos		2	17.9	10.2		175.7	176.9		9.81564	17.3431
X-12063							357			LC/MS Neg			1	10.2			70.4			6.90196
X-12087							1			LC/MS Pos			1
X-12092							321	359		LC/MS Pos	LC/MS Pos		2	19.3	6.8		59.4	65.2		3.07772	9.58824
X-12093								360			LC/MS Pos		1		5.9			120.9			20.4915
X-12095							358	360		LC/MS Pos	LC/MS Pos		2	20.9	6.5		57.1	61.6		2.73206	9.47692
X-12097								357			LC/MS Pos		1		9.3			75.6			8.12903
X-12100							359	360		LC/MS Pos	LC/MS Pos		2	30.9	5		31.5	50.9		1.01942	10.18
X-12101							288	359		LC/MS Pos	LC/MS Pos		2	19.1	7.2		80.2	107.3		4.19895	14.9028
X-12104								360			LC/MS Pos		1		5.2			49.4			9.5
X-12107							328	354		LC/MS Neg	LC/MS Neg		2	13.6	5.6		98.6	139.2		7.25	24.8571
X-12108								359			LC/MS Pos		1		7.4			77.9			10.527
X-12109								239			LC/MS Pos		1		7.5			170.8			22.7733
X-12110							2	305		LC/MS Pos	LC/MS Pos		2		26.2			491.9			18.7748
X-12111								240			LC/MS Pos		1		7.4			149.1			20.1486
X-12112								280			LC/MS Pos		1		28.5			114.8			4.02807
X-12113							79	360		LC/MS Pos	LC/MS Pos		2	50	5.6		74.5	103.5		1.49	18.4821
X-12114								359			LC/MS Pos		1		7.1			62.7			8.83099
X-12115							306	359		LC/MS Pos	LC/MS Pos		2	20.7	5		79.5	179.5		3.84058	35.9
X-12116								310			LC/MS Pos		1		45			112.6			2.50222
X-12117								359			LC/MS Pos		1		11.6			61.7			5.31897
X-12119							308	360		LC/MS Pos	LC/MS Pos		2	18.5	5.8		116.2	150.6		6.28108	25.9655
X-12122								360			LC/MS Pos		1		9.6			60.7			6.32292
X-12123								342			LC/MS Pos		1		7.2			140.6			19.5278
X-12124								360			LC/MS Pos		1		4.3			67.7			15.7442
X-12125								358			LC/MS Pos		1		15.1			88.3			5.84768
X-12126								357			LC/MS Pos		1		11.1			85.3			7.68468
X-12127								360			LC/MS Pos		1		7.3			173.9			23.8219
X-12128							357	349		LC/MS Pos	LC/MS Pos		2	13.5	13.4		50.7	106.7		3.75556	7.96269
X-12131								237			LC/MS Pos		1		12.1			236.7			19.562
X-12134							1			LC/MS Pos			1
X-12150							1			LC/MS Pos			1
X-12161								357			LC/MS Pos		1		13.5			62.3			4.61481
X-12162							1			LC/MS Neg			1
X-12164							1			LC/MS Neg			1
X-12167							1			LC/MS Neg			1
X-12170								360			LC/MS Pos		1		5.8			47.7			8.22414
X-12173								301			LC/MS Pos		1		11.4			78.1			6.85088
X-12174								221			LC/MS Pos		1		50.5			97.7			1.93465
X-12175								197			LC/MS Neg		1		16.7			98.8			5.91617
X-12177							1			LC/MS Neg			1
X-12179							1			LC/MS Neg			1
X-12186									39			LC/MS Neg	1						149.5
X-12187								342			LC/MS Pos		1		13.9			77.1			5.54676
X-12188							96	275		LC/MS Neg	LC/MS Neg		2		18.2		71.8	222.1			12.2033
X-12189							178	355		LC/MS Neg	LC/MS Neg		2		6.4		88.5	98.4			15.375
X-12191								329			LC/MS Pos		1		14.7			67.7			4.60544
X-12193								360			LC/MS Pos		1		11.6			67.2			5.7931
X-12195							68			LC/MS Neg			1				108.4
X-12199								360			LC/MS Pos		1		7.1			57.7			8.12676
X-12206								355			LC/MS Neg		1		8.6			55.6			6.46512
X-12211								359			LC/MS Neg		1		6.1			91.2			14.9508
X-12212							332	360		LC/MS Neg	LC/MS Neg		2	16.3	11.2		125.9	121.6		7.72393	10.8571
X-12214								180			LC/MS Neg		1		15.5			428			27.6129
X-12216							280	360		LC/MS Neg	LC/MS Neg		2	12.5	5.4		69	99.8		5.52	18.4815
X-12221								344			LC/MS Neg		1		7.7			83			10.7792
X-12225								360			LC/MS Pos		1		5.4			42.9			7.94444
X-12229								243			LC/MS Neg		1		16.5			89.4			5.41818
X-12230							319	357		LC/MS Neg	LC/MS Neg		2	9.8	11.2		130.9	125.8		13.3571	11.2321
X-12231							336	360		LC/MS Neg	LC/MS Neg		2	7	8.6		90.6	78.1		12.9429	9.0814
X-12234								356			LC/MS Pos		1		11.8			86.5			7.33051
X-12236							206			LC/MS Neg			1	18.5			75			4.05405
X-12244								360			LC/MS Pos		1		4.6			61.5			13.3696
X-12252								358			LC/MS Neg		1		15.9			69.1			4.34591
X-12253								339			LC/MS Neg		1		8.7			117.9			13.5517
X-12254							20	301	13	LC/MS Neg	LC/MS Neg	LC/MS Neg	3		6.4	2.4	21.8	108.2	48.6		16.9062	20.25
X-12257							46	338		LC/MS Neg	LC/MS Neg		2	4.2	11.2		82.3	151.1		19.5952	13.4911
X-12258							173	359		LC/MS Neg	LC/MS Neg		2	22.5	7		144.6	93.8		6.42667	13.4
X-12259								316	324		LC/MS Neg	LC/MS Neg	2		16.4	10.2		99.4	67.1		6.06098	6.57843
X-12261							65	312		LC/MS Neg	LC/MS Neg		2	14.1	15.4		100.5	204		7.12766	13.2468
X-12262							61			LC/MS Neg			1	20			92.6			4.63
X-12263								360			LC/MS Neg		1		7.8			104.4			13.3846
X-12267								360			LC/MS Neg		1		6.1			80.4			13.1803
X-12270								359			LC/MS Pos		1		6.8			107.2			15.7647
X-12283								358			LC/MS Pos		1		4.6			81.4			17.6957
X-12293								170			LC/MS Neg		1		8.4			228.4			27.1905
X-12303								274			LC/MS Neg		1		9.5			56.4			5.93684
X-12306								348			LC/MS Neg		1		9.4			116.1			12.3511
X-12308								300			LC/MS Neg		1		9.3			98.5			10.5914
X-12328								344			LC/MS Neg		1		19.8			179.5			9.06566
X-12329								350	5		LC/MS Neg	LC/MS Neg	2		8.4			158.3	10.7		18.8452
X-12335								356			LC/MS Pos		1		12.2			100.9			8.27049
X-12339								360			LC/MS Pos		1		12.5			57.4			4.592
X-12358								360			LC/MS Pos		1		9.9			67			6.76768
X-12360								301			LC/MS Pos		1		17.8			92.2			5.17978
X-12364								360			LC/MS Pos		1		7			46.3			6.61429
X-12379								353			LC/MS Pos		1		7			78.2			11.1714
X-12385								360			LC/MS Pos		1		6.7			76.8			11.4627
X-12386							84	360		LC/MS Neg	LC/MS Neg		2	13.5	6.9		84.1	91.8		6.22963	13.3043
X-12398								355			LC/MS Neg		1		9.5			92.6			9.74737
X-12405							323	351		LC/MS Neg	LC/MS Neg		2	10.2	6		62.2	89.2		6.09804	14.8667
X-12407							277	360	34	LC/MS Neg	LC/MS Neg	LC/MS Neg	3	16.3	6.5		120.8	101.7	47.6	7.41104	15.6462
X-12408								280			LC/MS Neg		1		13.4			111.6			8.32836
X-12410							251	359	13	LC/MS Neg	LC/MS Neg	LC/MS Neg	3	15	8.9		123.5	114.4	53.2	8.23333	12.8539
X-12411							358	359		LC/MS Neg	LC/MS Neg		2	11	9.7		60	59.5		5.45455	6.13402
X-12435								355			LC/MS Neg		1		20.4			101.9			4.9951
X-12442							358			LC/MS Neg			1	10.5			78.1			7.4381
X-12443							168			LC/MS Neg			1	52.3			96.3			1.8413
X-12450							202			LC/MS Neg			1	11.4			68.3			5.99123
X-12459							284			LC/MS Pos			1	25			64.7			2.588
X-12465							328	316		LC/MS Pos	LC/MS Pos		2	25.6	21.1		89.6	129.7		3.5	6.14692
X-12510							359	270		LC/MS Pos	LC/MS Pos		2	12.5	18.9		124.9	76.7		9.992	4.0582
X-12511							324	360		LC/MS Neg	LC/MS Neg		2	10	7.3		124.6	96.6		12.46	13.2329
X-12543								343			LC/MS Neg		1		6			108.7			18.1167
X-12565								359	228		LC/MS Pos	LC/MS Pos	2		6.2	14.4		111.5	393.2		17.9839	27.3056
X-12602								338			LC/MS Pos		1		27.4			58.7			2.14234
X-12609								189			LC/MS Neg		1		5.7			364.7			63.9825
X-12636								359			LC/MS Pos		1		6.3			131.7			20.9048
X-12637								357			LC/MS Neg		1		6			149.6			24.9333
X-12644							359			LC/MS Neg			1	30			49.6			1.65333
X-12660							243			LC/MS Pos			1	44.5			72.2			1.62247
X-12680								360			LC/MS Pos		1		5.6			70.4			12.5714
X-12681								360			LC/MS Pos		1		5.5			62.8			11.4182
X-12682								359			LC/MS Pos		1		8.1			54.3			6.7037
X-12685								353			LC/MS Pos		1		7.6			173.1			22.7763
X-12686								360			LC/MS Pos		1		7.3			39.4			5.39726
X-12687								337			LC/MS Neg		1		9.4			93.5			9.94681
X-12688								322			LC/MS Pos		1		11.7			80.6			6.88889
X-12689								360			LC/MS Pos		1		5.1			65.9			12.9216
X-12690								359			LC/MS Pos		1		4.5			46.3			10.2889
X-12695								359			LC/MS Neg		1		24.1			65.9			2.73444
X-12696								357			LC/MS Neg		1		12.5			158.7			12.696
X-12701								360			LC/MS Neg		1		6.7			107.9			16.1045
X-12704							113			LC/MS Neg			1				69
X-12705								358			LC/MS Neg		1		5.1			116.5			22.8431
X-12706								358			LC/MS Neg		1		7.4			98.2			13.2703
X-12707							214	359		LC/MS Neg	LC/MS Neg		2	126.3	6		44.2	58.8		0.34996	9.8
X-12708								359			LC/MS Neg		1		8.3			53			6.38554
X-12712								360			LC/MS Neg		1		9.7			76.5			7.8866
X-12713								354			LC/MS Neg		1		8.5			47.1			5.54118
X-12714								360			LC/MS Neg		1		4.4			104.4			23.7273
X-12715							88	360		LC/MS Neg	LC/MS Neg		2	22.6	7.5		59.4	90.5		2.62832	12.0667
X-12718								360			LC/MS Neg		1		8.4			88.3			10.5119
X-12719							43			LC/MS Neg			1				60.3
X-12722								325			LC/MS Neg		1		21			101.5			4.83333
X-12729							338			LC/MS Neg			1	15.1			67.5			4.4702
X-12730							149	307		LC/MS Neg	LC/MS Neg		2		9.8		59.9	169.8			17.3265
X-12732								309			LC/MS Neg		1		25			275.6			11.024
X-12733								359			LC/MS Neg		1		13.5			87.9			6.51111
X-12734							352		134	LC/MS Neg		LC/MS Neg	2	15.5		16	123.6		105.7	7.97419		6.60625
X-12738							165	343		LC/MS Neg	LC/MS Neg		2	41.8	9.4		50.3	143.9		1.20335	15.3085
X-12739								317			LC/MS Neg		1		10.4			101.2			9.73077
X-12740							284	358	63	LC/MS Neg	LC/MS Neg	LC/MS Neg	3	9.9	8.2	19.9	135.2	112	106.8	13.6566	13.6585	5.36683
X-12742							115	360		LC/MS Neg	LC/MS Neg		2	15.8	6.6		51.1	145.7		3.23418	22.0758
X-12744							19	172		LC/MS Neg	LC/MS Neg		2		7.2		70.1	252.6			35.0833
X-12745								356			LC/MS Neg		1		6			103.8			17.3
X-12748								360			LC/MS Pos		1		4.6			39.6			8.6087
X-12748									301			LC/MS Neg	1			8.1			50.8			6.2716
X-12749								360			LC/MS Pos		1		8.3			31.8			3.83133
X-12753								359			LC/MS Pos		1		5.8			175.2			30.2069
X-12760								354			LC/MS Pos		1		5.7			90.2			15.8246
X-12762								354			LC/MS Pos		1		9.1			82.6			9.07692
X-12763							7			LC/MS Neg			1				115
X-12763								9			LC/MS Pos		1					57.7
X-12776							359		324	LC/MS Neg		LC/MS Neg	2	14.3		7.1	13.1		32.5	0.916084		4.57746
X-12799								342			LC/MS Pos		1		13.8			72.7			5.26812
X-12802							131	360		LC/MS Pos	LC/MS Pos		2	28.9	9.2		49.3	99.8		1.70588	10.8478
X-12805									263			LC/MS Pos	1			13.1			103.4			7.89313
X-12812							170	360		LC/MS Neg	LC/MS Neg		2	45.4	6.1		108	152		2.37885	24.918
X-12813							6	318		LC/MS Neg	LC/MS Neg		2		20.1		18.5	116.6			5.801
X-12814							174	357		LC/MS Neg	LC/MS Neg		2		5.2		63.5	99.9			19.2115
X-12815							32	152		LC/MS Neg	LC/MS Neg		2		32.1		151	263.1			8.19626
X-12816							85	143		LC/MS Neg	LC/MS Neg		2		21.6		167.3	239.3			11.0787
X-12818								353			LC/MS Neg		1		20.2			82.4			4.07921
X-12819								355			LC/MS Neg		1		8.8			172.4			19.5909
X-12821							11	324		LC/MS Neg	LC/MS Neg		2		13.5		19.2	115.5			8.55556
X-12822							290	360		LC/MS Neg	LC/MS Neg		2	17.4	6.6		45	65.8		2.58621	9.9697
X-12823							11	102		LC/MS Neg	LC/MS Neg		2		20.2		41.6	105.8			5.23762
X-12824							171	360		LC/MS Neg	LC/MS Neg		2	19.9	6.9		48.5	114.6		2.43719	16.6087
X-12828								360			LC/MS Neg		1		7.2			56.9			7.90278
X-12830							186	298		LC/MS Neg	LC/MS Neg		2	12.7	5.7		106.4	200.3		8.37795	35.1404
X-12831							155	360		LC/MS Neg	LC/MS Neg		2	11.2	8.4		66.2	109.2		5.91071	13
X-12832							141	347		LC/MS Neg	LC/MS Neg		2	20.6	12.1		58.8	95		2.85437	7.85124
X-12833								337			LC/MS Neg		1		15.6			100.9			6.46795
X-12834								360			LC/MS Neg		1		8.9			103.3			11.6067
X-12837								179			LC/MS Neg		1		25.8			170.9			6.62403
X-12840								326			LC/MS Neg		1		11.8			114.2			9.67797
X-12844							357	360		LC/MS Neg	LC/MS Neg		2	6.3	6		40.5	59.3		6.42857	9.88333
X-12845								354			LC/MS Neg		1		8.4			106.3			12.6548
X-12846							341	360		LC/MS Neg	LC/MS Neg		2	14.6	6.8		54.3	77.3		3.71918	11.3676
X-12847							317	350	1	LC/MS Neg	LC/MS Neg	LC/MS Neg	3	10.7	8.5		360.6	247.7		33.7009	29.1412
X-12848								357			LC/MS Neg		1		9.4			155.4			16.5319
X-12849								355			LC/MS Neg		1		5.8			179.8			31
X-12850							358	351		LC/MS Neg	LC/MS Neg		2	12.3	9.3		182	325.9		14.7967	35.043
X-12851							235			LC/MS Neg			1	17.9			172.5			9.63687
X-12855							294	342		LC/MS Pos	LC/MS Pos		2	24.4	17.3		47.7	68		1.95492	3.93064
X-12860								356			LC/MS Pos		1		9.4			113.6			12.0851
X-12874									137			LC/MS Neg	1			21.1			45.6			2.16114
X-12886							57			LC/MS Neg			1	5.4			58.2			10.7778
X-12889									282			LC/MS Neg	1			12.8			117			9.14062
X-12894									207			LC/MS Neg	1			23.2			30.7			1.32328
X-12906								360			LC/MS Neg		1		10			63.7			6.37
X-12944									328			LC/MS Pos	1			5.9			101.9			17.2712
X-13046								334			LC/MS Neg		1		12			117.4			9.78333
X-13106								351			LC/MS Pos		1		19.2			55.5			2.89062
X-13152								306			LC/MS Pos		1		15.8			77.6			4.91139
X-13215							359			LC/MS Neg			1	14.9			32.5			2.18121
X-13230								260	329		LC/MS Neg	LC/MS Neg	2		20.7	12.8		92.3	31.4		4.45894	2.45312
X-13239									1			LC/MS Neg	1
X-13249								360			LC/MS Neg		1		9.7			61.8			6.37113
X-13255								219	84		LC/MS Neg	LC/MS Neg	2		20.9	6.7		220.2	540.3		10.5359	80.6418
X-13285									192			LC/MS Neg	1			16.3			89.2			5.47239
X-13365								84			LC/MS Neg		1		12.5			178.3			14.264
X-13429							323	332		LC/MS Neg	LC/MS Neg		2	11.5	7.3		100.8	130		8.76522	17.8082
X-13431							312	360		LC/MS Pos	LC/MS Pos		2	23.2	12.4		61.9	88.3		2.6681	7.12097
X-13435							340			LC/MS Pos			1	18.1			51.2			2.82873
X-13452									326			LC/MS Pos	1			18.2			50.7			2.78571
X-13458									8			LC/MS Neg	1						34.7
X-13462								357			LC/MS Neg		1		8.6			56.2			6.53488
X-13469									89			LC/MS Neg	1			9.1			53			5.82418
X-13483								360			LC/MS Pos		1		11.1			104.8			9.44144
X-13483							341			LC/MS Neg			1	25.3			56.7			2.24111
X-13504									1			LC/MS Pos	1
X-13528								360			LC/MS Neg		1		15.1			48.3			3.19868
X-13529								360			LC/MS Pos		1		7.4			54.6			7.37838
X-13529							355			LC/MS Neg			1	21.4			43.2			2.01869
X-13537									313			LC/MS Neg	1			33.8			75.2			2.22485
X-13553							349	360		LC/MS Neg	LC/MS Neg		2	9.6	5.8		35.3	54.8		3.67708	9.44828
X-13557							258			LC/MS Neg			1	28			43.5			1.55357
X-13579									307			LC/MS Neg	1			26.8			100.3			3.74254
X-13640							6			LC/MS Neg			1				22.5
X-13647									107			LC/MS Neg	1			20.3			288.8			14.2266
X-13658							352			LC/MS Neg			1	23.2			233.8			10.0776
X-13668									152			LC/MS Neg	1			10.1			204.7			20.2673
X-13671									324			LC/MS Neg	1			6.3			65.7			10.4286
X-13673									321			LC/MS Neg	1			22.3			54.1			2.42601
X-13688								358			LC/MS Neg		1		8.1			77.6			9.58025
X-13689								349			LC/MS Neg		1		16.1			101.3			6.29193
X-13693								351			LC/MS Neg		1		14.6			75.3			5.15753
X-13695								334			LC/MS Neg		1		18.7			97.3			5.20321
X-13696								194			LC/MS Pos		1		10.2			170.7			16.7353
X-13698								360			LC/MS Pos		1		5.7			60.9			10.6842
X-13699							4		3	LC/MS Pos		LC/MS Pos	2
X-13700								300			LC/MS Pos		1		11			76.7			6.97273
X-13703								180	32		LC/MS Neg	LC/MS Neg	2		18.1	9.8		163.2	191.6		9.01657	19.551
X-13706								196	31		LC/MS Neg	LC/MS Neg	2		17.5	9.2		176	259.5		10.0571	28.2065
X-13709								309			LC/MS Pos		1		10.4			86.5			8.31731
X-13723								360			LC/MS Neg		1		6.5			96.9			14.9077
X-13724								346			LC/MS Neg		1		19.9			107.2			5.38693
X-13726							22	350		LC/MS Neg	LC/MS Neg		2		8.2		81.9	165.3			20.1585
X-13727							357	360	4	LC/MS Neg	LC/MS Neg	LC/MS Neg	3	9.6	5.7		142.7	216.1	67.7	14.8646	37.9123
X-13728							284	359		LC/MS Neg	LC/MS Neg		2	21.9	11.3		79.6	87.1		3.6347	7.70796
X-13729							162	320		LC/MS Neg	LC/MS Neg		2	13.1	15.7		35.6	62.6		2.71756	3.98726
X-13730							106	350		LC/MS Neg	LC/MS Neg		2	3.4	6.1		156.6	165.3		46.0588	27.0984
X-13732								1			LC/MS Neg		1
X-13733								190			LC/MS Neg		1		14.7			107.2			7.29252
X-13734							151	3		LC/MS Neg	LC/MS Neg		2	25.2			112.1	61.4		4.44841
X-13735								351			LC/MS Pos		1		11.1			86.5			7.79279
X-13737								359			LC/MS Pos		1		8.9			50.8			5.70787
X-13772								327	231		LC/MS Neg	LC/MS Neg	2		25.6	13.2		90.4	53.8		3.53125	4.07576
X-13819									269			LC/MS Neg	1			16.4			75.2			4.58537
X-13834								321			LC/MS Neg		1		12.3			63.4			5.15447
X-13835							295	349		LC/MS Neg	LC/MS Neg		2	9.2	20.8		72.2	106.5		7.84783	5.12019
X-13836								285			LC/MS Neg		1		14.7			88.2			6
X-13837								305			LC/MS Neg		1		8			112			14
X-13838								196			LC/MS Neg		1		14.3			139.1			9.72727
X-13840								195			LC/MS Neg		1		10.3			182.9			17.7573
X-13841								265			LC/MS Neg		1		21.6			130.5			6.04167
X-13842								281			LC/MS Neg		1		10.8			97.2			9
X-13843								359			LC/MS Neg		1		14.3			140.8			9.84615
X-13844								355			LC/MS Neg		1		6.3			120.7			19.1587
X-13846								336			LC/MS Neg		1		8.4			147.6			17.5714
X-13847								272			LC/MS Neg		1		5.9			217.9			36.9322
X-13848								177	89		LC/MS Neg	LC/MS Neg	2		6	4.6		367	152.9		61.1667	33.2391
X-13850								203			LC/MS Neg		1		18.7			166.3			8.89305
X-13864								353			LC/MS Neg		1		5.7			127.9			22.4386
X-13866							346	330		LC/MS Neg	LC/MS Neg		2	20.6	11.4		121.1	136.6		5.87864	11.9825
X-13871							359			LC/MS Pos			1	18.5			40			2.16216
X-13874									277			LC/MS Neg	1			18.5			55.2			2.98378
X-13879									319			LC/MS Neg	1			7.4			58.8			7.94595
X-13881									26			LC/MS Neg	1			23.1			259.5			11.2338
X-13885									16			LC/MS Neg	1			16.2			51.6			3.18519
X-13891							286		314	LC/MS Neg		LC/MS Neg	2	27.8		27	52.1		93.6	1.8741		3.46667
X-13900									6			LC/MS Neg	1						20
X-13993							1		1	LC/MS Pos		LC/MS Pos	2
X-14007									1			LC/MS Pos	1
X-14015							5	2	3	LC/MS Neg	LC/MS Neg	LC/MS Neg	3			5.6	69.3
X-14056							354			LC/MS Pos			1	17.9			37.7			2.10615
X-14062								200			LC/MS Neg		1		14.8			125.9			8.50676
X-14081								4			LC/MS Pos		1					21.7
X-14082								322			LC/MS Neg		1		21.5			156.5			7.27907
X-14095									101			LC/MS Neg	1			15.8			78.7			4.98101
X-14105									304			LC/MS Neg	1			25.5			67.7			2.6549
X-14108									202			LC/MS Pos	1			18.6			122.3			6.57527
X-14141									152			LC/MS Neg	1			24.4			88.7			3.63525
X-14160									3			LC/MS Neg	1						107.3
X-14195									130			LC/MS Neg	1			14			118.2			8.44286
X-14196									189			LC/MS Neg	1			25.5			89.7			3.51765
X-14255									162			LC/MS Pos	1			23.7			158			6.66667
X-14257									322			LC/MS Pos	1			6.9			103.2			14.9565
X-14261									1			LC/MS Pos	1
X-14265									17			LC/MS Neg	1						156.2
X-14272									228			LC/MS Pos	1			16.7			142.8			8.5509
X-14302								360	182		LC/MS Neg	LC/MS Neg	2		8.7	20.3		58.6	88.4		6.73563	4.35468
X-14314								352	179		LC/MS Neg	LC/MS Neg	2		9.1	24.9		61.1	104.6		6.71429	4.2008
X-14318								360			LC/MS Pos		1		12.4			90.7			7.31452
X-14331								360			LC/MS Pos		1		8.5			71.8			8.44706
X-14352							204	360		LC/MS Pos	LC/MS Pos		2	32.5	7.8		62.3	125.4		1.91692	16.0769
X-14364									144			LC/MS Neg	1			16.6			87.7			5.28313
X-14383									64			LC/MS Neg	1			14.4			69.2			4.80556
X-14384									135			LC/MS Neg	1			17.7			186.6			10.5424
X-14392									46			LC/MS Neg	1						53.5
X-14445								360			LC/MS Pos		1		11.2			40.8			3.64286
X-14454									23			LC/MS Neg	1						56.3
X-14458									23			LC/MS Neg	1						54.6
X-14464									15			LC/MS Neg	1						39.4
X-14465								242			LC/MS Pos		1		28			63.4			2.26429
X-14473								335	309		LC/MS Pos	LC/MS Pos	2		16	14.6		105.2	103		6.575	7.05479
X-14522									1			LC/MS Neg	1
X-14543									32			LC/MS Neg	1						81.9
X-14550									7			LC/MS Neg	1						22.6
X-14556									49			LC/MS Neg	1						59.5
X-14588							359	331		LC/MS Neg	LC/MS Neg		2	6.1	9.9		10.7	67.9		1.7541	6.85859
X-14596								355			LC/MS Pos		1		9.1			68.9			7.57143
X-14600									130			LC/MS Pos	1			20.2			190.7			9.44059
X-14625								303			LC/MS Neg		1		22.9			96.8			4.22707
X-14626							233	248		LC/MS Neg	LC/MS Neg		2	24	14.1		176.6	303.9		7.35833	21.5532
X-14658							217	202		LC/MS Neg	LC/MS Neg		2	22.2	13.4		552.2	546.5		24.8739	40.7836
X-14662								248			LC/MS Neg		1		12.6			320.2			25.4127
X-14663							39			LC/MS Neg			1	22.1			145.6			6.58824
X-14665								326			LC/MS Neg		1		6.9			129.2			18.7246
X-14696									91			LC/MS Neg	1			16.8			138.6			8.25
X-14697									200			LC/MS Neg	1			27.9			125.5			4.49821
X-14709									16			LC/MS Neg	1						42.6
X-14808								360			LC/MS Pos		1		17.4			43.4			2.49425
X-14815								265			LC/MS Pos		1		15.3			96.3			6.29412
X-14838								360			LC/MS Pos		1		5.4			115.2			21.3333
X-14839								269			LC/MS Pos		1		20.7			127.7			6.16908
X-14848									6			LC/MS Neg	1						52.1
X-14877									37			LC/MS Neg	1						79.2
X-14904									323			LC/MS Neg	1			4.7			106			22.5532
X-14939							345			LC/MS Neg			1	12.6			74.5			5.9127
X-14955								318			LC/MS Pos		1		14.4			69.6			4.83333
X-14987							8			LC/MS Pos			1				25.7
X-15082									1			LC/MS Pos	1
X-15160									300			LC/MS Pos	1			13.5			115.9			8.58519
X-15222							342			LC/MS Neg			1	23.3			24.2			1.03863
X-15245									229			LC/MS Neg	1			21.3			114.2			5.3615
X-15326									24			LC/MS Neg	1						61.7
X-15371									33			LC/MS Neg	1			8.1			132.8			16.3951
X-15375							357	350		LC/MS Pos	LC/MS Pos		2	17.3	17.2		28.2	63.4		1.63006	3.68605
X-15382							358	336		LC/MS Pos	LC/MS Pos		2	25.8	15.4		34.1	68.6		1.32171	4.45455
X-15388									2			LC/MS Neg	1
X-15393									5			LC/MS Neg	1						45.1
X-15415								319	263		LC/MS Neg	LC/MS Neg	2		21.8	17.4		136	57.2		6.23853	3.28736
X-15426									14			LC/MS Neg	1						36.9
X-15439							83			LC/MS Neg			1				136.9
X-15461								360	265		LC/MS Pos	LC/MS Pos	2		6.4	23.4		78.8	100.1		12.3125	4.27778
X-15472								360			LC/MS Pos		1		10.5			65			6.19048
X-15477								237			LC/MS Pos		1		8.5			82.7			9.72941
X-15484							358	338		LC/MS Pos	LC/MS Pos		2	25.1	18.3		32.4	67		1.29084	3.6612
X-15486							225	360		LC/MS Neg	LC/MS Neg		2	20	5.4		47.5	80.7		2.375	14.9444
X-15487									3			LC/MS Neg	1						59.8
X-15489									302			LC/MS Pos	1			21.3			69.7			3.2723
X-15490									9			LC/MS Neg	1						118.6
X-15492								360			LC/MS Neg		1		6.2			68.4			11.0323
X-15493									42			LC/MS Neg	1			15.4			90.7			5.88961
X-15494									64			LC/MS Neg	1			21.6			81.9			3.79167
X-15497							330		205	LC/MS Neg		LC/MS Neg	2	11.7		13.9	65.6		124.4	5.60684		8.94964
X-15502							117	218		LC/MS Neg	LC/MS Neg		2	7.9	13.5		85.8	152.3		10.8608	11.2815
X-15503							336	360		LC/MS Neg	LC/MS Neg		2	15.5	6		39.8	65.2		2.56774	10.8667
X-15518									217			LC/MS Neg	1			20.5			91.1			4.4439
X-15523							2			LC/MS Neg			1
X-15526									7			LC/MS Neg	1						32.3
X-15572								154			LC/MS Pos		1		20.6			402.2			19.5243
X-15577									159			LC/MS Pos	1			53.7			109.2			2.03352
X-15580									254			LC/MS Pos	1			14.5			122.1			8.42069
X-15581									266			LC/MS Pos	1			12.4			98.8			7.96774
X-15594								251	322		LC/MS Neg	LC/MS Neg	2		24.7	8.8		85.2	83.1		3.44939	9.44318
X-15605									299			LC/MS Neg	1			10.8			73.3			6.78704
X-15606							7			LC/MS Neg			1				48.1
X-15607									58			LC/MS Neg	1			4.4			32.2			7.31818
X-15608									219			LC/MS Neg	1			69			160.9			2.33188
X-15612									5			LC/MS Neg	1
X-15634								205			LC/MS Neg		1		11.6			191.5			16.5086
X-15636							264	360		LC/MS Neg	LC/MS Neg		2	15.4	8.5		257.4	184		16.7143	21.6471
X-15646								349			LC/MS Neg		1		9.7			103.9			10.7113
X-15650							340			LC/MS Neg			1	13.8			23			1.66667
X-15664							263			LC/MS Neg			1	36.5			56.2			1.53973
X-15668							183			LC/MS Pos			1	32.8			45.5			1.3872
X-15675									322			LC/MS Neg	1			16.1			89.9			5.58385
X-15678								360			LC/MS Pos		1		8.9			53.3			5.98876
X-15689									279			LC/MS Pos	1			20.9			85.1			4.07177
X-15708								1			LC/MS Neg		1		6.5
X-15728							268	334	5	LC/MS Neg	LC/MS Neg	LC/MS Neg	3	16.1	9.5		118.4	140		7.35404	14.7368
X-15735									302			LC/MS Pos	1			11.9			104			8.7395
X-15737								74			LC/MS Pos		1		5.3			185			34.9057
X-15754								193	45		LC/MS Neg	LC/MS Neg	2		24.9	6.2		158.6	247.6		6.36948	39.9355
X-15760									1			LC/MS Neg	1
X-15771									7			LC/MS Pos	1						18.9
X-15773									1			LC/MS Pos	1
X-15783									24			LC/MS Neg	1			13.1			289.4			22.0916
X-15808							359		330	LC/MS Neg		LC/MS Neg	2	17.1		6.7	31.9		66.2	1.8655		9.8806
X-15812								337			LC/MS Pos		1		23.6			68.4			2.89831
X-15852									53			LC/MS Neg	1			18.2			62.6			3.43956
X-15853									43			LC/MS Neg	1			6.7			65.1			9.71642
X-15863								360			LC/MS Pos		1		13.8			56.4			4.08696
X-15904									30			LC/MS Neg	1						36.8
X-15907									229			LC/MS Neg	1			38.4			166.2			4.32812
X-16063							355			LC/MS Neg			1	25.1			36.9			1.47012
X-16083							243	271		LC/MS Neg	LC/MS Neg		2	18	6.6		324.2	357.7		18.0111	54.197
X-16087								359			LC/MS Neg		1		9.1			69.9			7.68132
X-16089							352			LC/MS Neg			1	20			45.6			2.28
X-16103									324			LC/MS Neg	1			10.7			17.2			1.60748
X-16121							22			LC/MS Neg			1	22.6			56.9			2.5177
X-16124							148	249		LC/MS Neg	LC/MS Neg		2	6.1	9.5		155.5	215.3		25.4918	22.6632
X-16125							86			LC/MS Neg			1				252.8
X-16206							359			LC/MS Neg			1	8.3			13.8			1.66265
X-16236							5	10		LC/MS Neg	LC/MS Neg		2				49.2	58.1
X-16271									322			LC/MS Neg	1			4.8			124.2			25.875
X-16282									27			LC/MS Neg	1			9			79			8.77778
X-16283									137			LC/MS Neg	1			6			263			43.8333
X-16286									110			LC/MS Neg	1			13.5			75.7			5.60741
X-16288							67	316	34	LC/MS Neg	LC/MS Neg	LC/MS Neg	3		22.7		38.6	150.2	204.6		6.61674
X-16292									19			LC/MS Neg	1						71
X-16343									52			LC/MS Neg	1			4.6			59.5			12.9348
X-16349									68			LC/MS Neg	1			13.6			198.7			14.6103
X-16367									37			LC/MS Neg	1						63.9
X-16394								360			LC/MS Pos		1		28.3			65.7			2.32155
X-16397								359			LC/MS Pos		1		6.9			86.3			12.5072
X-16426									24			LC/MS Neg	1						33.5
X-16480							357			LC/MS Neg			1	13.9			74.3			5.34532
X-16557									47			LC/MS Neg	1			2			102.6			51.3
X-16563								357			LC/MS Neg		1		8.2			97.7			11.9146
X-16564								357			LC/MS Neg		1		6.1			131			21.4754
X-16567								271			LC/MS Neg		1		14.4			100.6			6.98611
X-16570								347			LC/MS Pos		1		8.6			79.6			9.25581
X-16573									2			LC/MS Neg	1
X-16574							61			LC/MS Neg			1	9.2			62.6			6.80435
X-16576							165			LC/MS Neg			1	24.7			74.8			3.02834
X-16578							265			LC/MS Neg			1	15.4			27.7			1.7987
X-16580								359			LC/MS Pos		1		7.5			104.7			13.96
X-16581								348			LC/MS Pos		1		11.9			84.8			7.12605
X-16604									82			LC/MS Neg	1			10.8			49.6			4.59259
X-16626									325			LC/MS Pos	1			11.3			82.4			7.29204
X-16649							103	238		LC/MS Neg	LC/MS Neg		2	13.4	23.5		176.5	190.2		13.1716	8.09362
X-16654							215	284		LC/MS Neg	LC/MS Neg		2	22.4	19.3		148.6	153		6.63393	7.92746
X-16666								85			LC/MS Pos		1					77.8
X-16669								92			LC/MS Pos		1					61.1
X-16674								353	300		LC/MS Neg	LC/MS Neg	2		7.3	11.9		70.8	57.3		9.69863	4.81513
X-16774								345			LC/MS Neg		1		15.5			84			5.41935
X-16803								320			LC/MS Pos		1		10.4			124.6			11.9808
X-16820									18			LC/MS Neg	1						27.7
X-16869							351			LC/MS Neg			1	19.9			43.4			2.1809
X-16932							265			LC/MS Neg			1	38.1			45.5			1.19423
X-16933							133	336	17	LC/MS Neg	LC/MS Neg	LC/MS Neg	3		8.6		268	350.5	74.7		40.7558
X-16934							352			LC/MS Neg			1	14.6			62.6			4.28767
X-16935							358			LC/MS Neg			1	7.7			69.9			9.07792
X-16938							355			LC/MS Neg			1	44.3			59			1.33183
X-16940							321	360	195	LC/MS Neg	LC/MS Neg	LC/MS Neg	3	21.3	8.7	7.5	146.7	106.5	190.1	6.88732	12.2414	25.3467
X-16943							345			LC/MS Neg			1	13.7			24.3			1.77372
X-16946							347			LC/MS Neg			1	24.9			53.2			2.13655
X-16947							102	346		LC/MS Neg	LC/MS Neg		2	19.3	5.2		230.1	188.4		11.9223	36.2308
X-16948							18			LC/MS Neg			1				34.3
X-16975							294	358		LC/MS Pos	LC/MS Pos		2	48.5	5.6		55.2	73.5		1.13814	13.125
X-17008									33			LC/MS Neg	1						66.4
X-17010								341	275		LC/MS Neg	LC/MS Neg	2		8	12.9		94.8	49.8		11.85	3.86047
X-17059								1			LC/MS Neg		1
X-17130							307			LC/MS Pos			1	23.1			27.9			1.20779
X-17137							252			LC/MS Neg			1	38			42.4			1.11579
X-17138							243	358		LC/MS Pos	LC/MS Pos		2	16.7	7.9		52	77.6		3.11377	9.82278
X-17146									3			LC/MS Neg	1
X-17148							307			LC/MS Neg			1	10.7			92.7			8.66355
X-17161									1			LC/MS Pos	1
X-17162							192			LC/MS Pos			1	15.3			178			11.634
X-17185							343	358	2	LC/MS Neg	LC/MS Neg	LC/MS Neg	3	9.3	12		323	164.4	123.5	34.7312	13.7
X-17188							13			LC/MS Pos			1	14.7			114.3			7.77551
X-17246									36			LC/MS Neg	1						133.8
X-17254							259	22	15	LC/MS Neg	LC/MS Neg	LC/MS Neg	3	151.7			127.5	118.7	325	0.840475
X-17269							346			LC/MS Neg			1	23.5			32.7			1.39149
X-17299							359	360		LC/MS Pos	LC/MS Pos		2	10	6.7		32.1	41.7		3.21	6.22388
X-17300								237			LC/MS Pos		1		9			135.7			15.0778
X-17301									4			LC/MS Pos	1						62.6
X-17302								303			LC/MS Pos		1		19.9			118.3			5.94472
X-17303								189			LC/MS Pos		1		7.9			174.8			22.1266
X-17305								359			LC/MS Pos		1		9.3			99.5			10.6989
X-17306								332			LC/MS Pos		1		7.8			65.8			8.4359
X-17308								359			LC/MS Pos		1		8.3			53.4			6.43373
X-17310								359			LC/MS Pos		1		10.2			72.2			7.07843
X-17314								358			LC/MS Pos		1		12.8			75.9			5.92969
X-17316							2			LC/MS Pos			1				36.6
X-17320								341			LC/MS Pos		1		6.5			139.9			21.5231
X-17322								357			LC/MS Pos		1		11.7			147.8			12.6325
X-17323								360			LC/MS Pos		1		9.6			94.5			9.84375
X-17324								358			LC/MS Pos		1		8.4			95.5			11.369
X-17325								358			LC/MS Pos		1		8.9			117.2			13.1685
X-17327								360			LC/MS Pos		1		4.9			157.4			32.1224
X-17328							179	358		LC/MS Pos	LC/MS Pos		2		9.4		113.9	223.4			23.766
X-17330								360			LC/MS Pos		1		6.8			71.8			10.5588
X-17334								358			LC/MS Pos		1		5.5			193.6			35.2
X-17335								356			LC/MS Pos		1		6.5			77.5			11.9231
X-17336							346	358		LC/MS Pos	LC/MS Pos		2	13.1	7.3		38.3	44.6		2.92366	6.10959
X-17337							347	356		LC/MS Pos	LC/MS Pos		2	22.8	5.8		56.8	123		2.49123	21.2069
X-17339								356			LC/MS Pos		1		6			57.3			9.55
X-17340								357			LC/MS Pos		1		5.2			66.5			12.7885
X-17341								356			LC/MS Pos		1		6.9			57.7			8.36232
X-17342								360			LC/MS Neg		1		6.7			58.9			8.79104
X-17343								341	18		LC/MS Neg	LC/MS Neg	2		8			195.1	110.7		24.3875
X-17345							187	324	34	LC/MS Neg	LC/MS Neg	LC/MS Neg	3		30.5	36.4	62.9	132.9	63.3		4.35738	1.73901
X-17346							49	360		LC/MS Neg	LC/MS Neg		2		8.8		59.1	91.1			10.3523
X-17347							207	359	28	LC/MS Neg	LC/MS Neg	LC/MS Neg	3	7.4	8		167.1	169.3	97.9	22.5811	21.1625
X-17348								212	16		LC/MS Neg	LC/MS Neg	2		6.6			543.9	101.9		82.4091
X-17349							22	290		LC/MS Neg	LC/MS Neg		2		10.7		42.7	244.9			22.8879
X-17350							63	352		LC/MS Neg	LC/MS Neg		2		5.1		148.9	224.8			44.0784
X-17351								348			LC/MS Neg		1		11.4			85.7			7.51754
X-17352								193			LC/MS Neg		1		8.9			190.1			21.3596
X-17353							49	299		LC/MS Neg	LC/MS Neg		2	18.4	6.6		83.4	215.3		4.53261	32.6212
X-17354							148	309		LC/MS Neg	LC/MS Neg		2		7.1		107.8	146.1			20.5775
X-17357							346	358		LC/MS Neg	LC/MS Neg		2	9.7	6.1		36	60.3		3.71134	9.88525
X-17358								350			LC/MS Neg		1		6.3			232.6			36.9206
X-17359								360			LC/MS Neg		1		5.9			64.4			10.9153
X-17360							22	316		LC/MS Neg	LC/MS Neg		2		8.4		91.8	215.1			25.6071
X-17361								351			LC/MS Neg		1		6.3			256.6			40.7302
X-17365							78	360		LC/MS Neg	LC/MS Neg		2		6.3		41.1	102.9			16.3333
X-17366								327			LC/MS Neg		1		6.3			59			9.36508
X-17367							71	359		LC/MS Neg	LC/MS Neg		2		6.8		67.7	149.8			22.0294
X-17369								228			LC/MS Neg		1		7.9			124.3			15.7342
X-17370								321			LC/MS Neg		1		8.3			136.4			16.4337
X-17371								232			LC/MS Neg		1		7.6			151.1			19.8816
X-17375							304		9	LC/MS Neg		LC/MS Neg	2	15			37.3		20.9	2.48667
X-17393								354			LC/MS Neg		1		7.3			123.1			16.863
X-17398							4	274		LC/MS Neg	LC/MS Neg		2		14.6			309.5			21.1986
X-17425							359			LC/MS Pos			1	24.4			29.1			1.19262
X-17438							247	342		LC/MS Neg	LC/MS Neg		2	14.1	10.6		106.6	91.9		7.56028	8.66981
X-17443							147	272		LC/MS Neg	LC/MS Neg		2	21.1	34.4		74.5	82.5		3.53081	2.39826
X-17445							129			LC/MS Neg			1	19.2			105.6			5.5
X-17447							70	177	11	LC/MS Neg	LC/MS Neg	LC/MS Neg	3		15.5		141.1	276.3	26.3		17.8258
X-17453							241	277		LC/MS Pos	LC/MS Pos		2	13.7	11.1		224.4	325.4		16.3796	29.3153
X-17455							14			LC/MS Pos			1				35.3
X-17457							18			LC/MS Neg			1				87.3
X-17460							3			LC/MS Neg			1
X-17461							1			LC/MS Neg			1
X-17462							17		6	LC/MS Neg		LC/MS Neg	2				83		28.2
X-17463							22	17	24	LC/MS Neg	LC/MS Neg	LC/MS Neg	3		10.4		243.3	119.3	70.9		11.4712
X-17466							1			LC/MS Neg			1
X-17470							6			LC/MS Neg			1				7.1
X-17471							9			LC/MS Neg			1	13.3			57.5			4.32331
X-17501									210			LC/MS Neg	1			17.3			66			3.81503
X-17502							359		233	LC/MS Neg		LC/MS Neg	2	18.9		21.5	49.7		81	2.62963		3.76744
X-17609							7			LC/MS Neg			1				13.3
X-17612							352	278		LC/MS Neg	LC/MS Neg		2	12.5	8.1		50.4	112.3		4.032	13.8642
X-17614							56			LC/MS Neg			1				79.2
X-17617								1			LC/MS Neg		1
X-17626							170			LC/MS Neg			1	39.2			82.7			2.10969
X-17628							359			LC/MS Neg			1	12.5			19.1			1.528
X-17629							359			LC/MS Neg			1	9.3			13.8			1.48387
X-17653							359			LC/MS Neg			1	24.5			47.9			1.9551
X-17654							340			LC/MS Neg			1	15.1			47.4			3.13907
X-17655							210			LC/MS Neg			1				313.4
X-17656							264			LC/MS Neg			1				140.9
X-17673							73	320		LC/MS Neg	LC/MS Neg		2		12.9		87.5	271.6			21.0543
X-17674								353			LC/MS Neg		1		10.8			68.7			6.36111
X-17675								348			LC/MS Neg		1		12.1			93.5			7.72727
X-17676								359			LC/MS Neg		1		9.4			68.6			7.29787
X-17682							358	360		LC/MS Neg	LC/MS Neg		2	10.4	6.3		38	59.2		3.65385	9.39683
X-17685							238	356		LC/MS Neg	LC/MS Neg		2		16.3		117.9	148.7			9.1227
X-17686								359			LC/MS Neg		1		7.4			99.9			13.5
X-17688								356			LC/MS Neg		1		15.4			112.6			7.31169
X-17690							270		3	LC/MS Neg		LC/MS Neg	2	17.6			264.8		7.9	15.0455
X-17692								360			LC/MS Neg		1		9.7			136.4			14.0619
X-17693								349			LC/MS Neg		1		12			75.1			6.25833
X-17694							22			LC/MS Neg			1				80.1
X-17695								359			LC/MS Neg		1		10.7			96.9			9.05607
X-17699								312			LC/MS Neg		1		12.5			153.7			12.296
X-17701								288			LC/MS Neg		1		12.9			93.1			7.21705
X-17703								356			LC/MS Neg		1		5.8			85.5			14.7414
X-17704							49	333		LC/MS Neg	LC/MS Neg		2		8		71.4	152.6			19.075
X-17705							61	338		LC/MS Neg	LC/MS Neg		2	8.5	6		107.7	146.3		12.6706	24.3833
X-17706							332	360		LC/MS Neg	LC/MS Neg		2	18	6.1		47.2	70.4		2.62222	11.541
X-17707								293			LC/MS Neg		1		13.1			248.9			19
X-17715								360			LC/MS Pos		1		8.9			59.1			6.64045
X-17717								360			LC/MS Pos		1		6.6			57.5			8.71212
X-17723								350			LC/MS Pos		1		13			156			12
X-17730								359			LC/MS Pos		1		5			106.1			21.22
X-17735								360			LC/MS Pos		1		7			85			12.1429
X-17736								352			LC/MS Pos		1		9.5			68.8			7.24211
X-17761								357			LC/MS Pos		1		6.3			100.2			15.9048
X-17762									140			LC/MS Neg	1			14.1			61.9			4.39007
X-17763								229			LC/MS Neg		1		10.4			244			23.4615
X-17765							107	331		LC/MS Neg	LC/MS Neg		2		9.4		76.1	140.7			14.9681
X-17812									2			LC/MS Neg	1
X-17852									107			LC/MS Neg	1			22.4			107.9			4.81696
X-17861									171			LC/MS Neg	1			15.4			94.4			6.12987
X-17877									80			LC/MS Neg	1			5.8			93.7			16.1552
X-17881									8			LC/MS Neg	1						27.8
X-17919									28			LC/MS Neg	1						48.2
X-17969									69			LC/MS Neg	1			19.4			143.9			7.41753
X-17984									34			LC/MS Neg	1						48.1
X-18037									295			LC/MS Pos	1			12.5			141			11.28
X-18059									307			LC/MS Neg	1			7.5			71.7			9.56
X-18095									294			LC/MS Neg	1			11.4			68			5.96491
X-18111									319			LC/MS Pos	1			11.8			96.7			8.19492
X-18113									323			LC/MS Pos	1			12.8			98.1			7.66406
X-18140							241		291	LC/MS Pos		LC/MS Pos	2	39.3		14.8	55.7		53.5	1.4173		3.61486
X-18162									99			LC/MS Neg	1			21.2			77.4			3.65094
X-18164									25			LC/MS Neg	1						58.2
X-18165									222			LC/MS Neg	1			18.2			79.5			4.36813
X-18218							138			LC/MS Neg			1	30.4			51.4			1.69079
X-18221							359			LC/MS Neg			1	13.8			53.6			3.88406
X-18241							172			LC/MS Neg			1	18.5			114.1			6.16757
X-18249							336			LC/MS Neg			1	9.8			51.9			5.29592
X-18262									31			LC/MS Neg	1						71.9
X-18270									22			LC/MS Neg	1						51.5
X-18271							6			LC/MS Neg			1				63
X-18273								1			LC/MS Neg		1		6.8
X-18275								1			LC/MS Neg		1		7.5
X-18278									251			LC/MS Neg	1			31.5			158.4			5.02857
X-18286								1			LC/MS Neg		1
X-18307							36			LC/MS Pos			1	20.6			234.8			11.3981
X-18309									305			LC/MS Pos	1			18			100.5			5.58333
X-18330									290			LC/MS Pos	1			15.8			91.4			5.78481
X-18342								326			LC/MS Neg		1		11.5			112			9.73913
X-18345								355			LC/MS Neg		1		10.8			127.9			11.8426
X-18368								332			LC/MS Pos		1		18			95.2			5.28889
X-18376								358			LC/MS Pos		1		9.5			47.5			5
X-18475								357			LC/MS Neg		1		13.5			74.1			5.48889
X-18482							47	288		LC/MS Neg	LC/MS Neg		2		12.7		45.3	121.5			9.56693
X-18524							12			LC/MS Neg			1				74.3
X-18527									20			LC/MS Neg	1			12.9			207.1			16.0543
X-18539								314			LC/MS Neg		1		39.8			99.3			2.49497
X-18565									17			LC/MS Neg	1						48.6
X-18599									126			LC/MS Pos	1			17.7			130.3			7.36158
X-18601							358			LC/MS Neg			1	6.3			71			11.2698
X-18602							275			LC/MS Neg			1	15.4			31.7			2.05844
X-18603								301			LC/MS Neg		1		11.8			159.3			13.5
X-18606							98			LC/MS Neg			1				55.8
X-18650								145			LC/MS Neg		1		40.3			162.2			4.02481
X-18668									55			LC/MS Neg	1						32.8
X-18672									319			LC/MS Neg	1			8.8			61.4			6.97727
X-18739							353			LC/MS Pos			1	21.2			70.4			3.32075
X-18750							3	179		LC/MS Neg	LC/MS Neg		2		21.4		4.4	138.6			6.47664
X-18752							244			LC/MS Neg			1	36.1			49			1.35734
X-18772									68			LC/MS Neg	1			12.3			26.9			2.18699
X-18774							191			LC/MS Neg			1	10.6			215.2			20.3019
X-18778							8			LC/MS Neg			1				39.4
X-18779							349			LC/MS Neg			1	35.7			38.7			1.08403
X-18853									218			LC/MS Neg	1			24.1			69.8			2.89627
X-18886							149			LC/MS Neg			1	19.3			36.4			1.88601
X-18887								360	171		LC/MS Neg	LC/MS Neg	2		11.7	20.9		70.2	59.5		6	2.84689
X-18889									142			LC/MS Neg	1			14.9			74.4			4.99329
X-18901							326			LC/MS Neg			1				257.3
X-18913							358			LC/MS Neg			1	18.3			71.8			3.9235
X-18914							347			LC/MS Neg			1	13.9			80.5			5.79137
X-18922							277			LC/MS Neg			1	24.3			52.8			2.17284
X-18929							339	320		LC/MS Pos	LC/MS Pos		2	26.7	28.2		46.7	65.6		1.74906	2.32624
X-18932							31			LC/MS Neg			1				55.9
X-18938							171		152	LC/MS Neg		LC/MS Neg	2	14		13.5	101.8		43.8	7.27143		3.24444
X-18948								359			LC/MS Neg		1		10.3			61.7			5.99029
X-18964							3	48		LC/MS Neg	LC/MS Neg		2		20.1			316.4			15.7413
X-18965								358			LC/MS Neg		1		10.5			116.9			11.1333
X-18968							51			LC/MS Neg			1				183
X-19132							45			LC/MS Neg			1				65.7
X-19134							51			LC/MS Neg			1				192.1
X-19135							86			LC/MS Neg			1				122.2
X-19136							146		13	LC/MS Neg		LC/MS Neg	2				94.9		26.9
X-19137							334			LC/MS Neg			1	13.7			40.6			2.9635
X-19138							60			LC/MS Neg			1				66.5
X-19140							81			LC/MS Neg			1				587.2
X-19141							357			LC/MS Neg			1	9.7			70.3			7.24742
X-19142							181			LC/MS Neg			1				112.9
X-19143							1			LC/MS Neg			1
X-19144							128			LC/MS Neg			1				181.9
X-19145							250			LC/MS Neg			1	17.2			50.8			2.95349
X-19146								96			LC/MS Neg		1		13.3			106.8			8.03008
X-19147							338			LC/MS Neg			1	26.9			50.7			1.88476
X-19182							6			LC/MS Neg			1				35
X-19183							60			LC/MS Neg			1				71.3
X-19210									1			LC/MS Neg	1
X-19265									172			LC/MS Pos	1			29.5			154.3			5.23051
X-19299							94		42	LC/MS Neg		LC/MS Neg	2	13.6		5.9	127.9		93.4	9.40441		15.8305
X-19302							114			LC/MS Neg			1				288.5
X-19364									54			LC/MS Neg	1			15.8			92.8			5.87342
X-19366									119			LC/MS Neg	1			18.3			68.3			3.73224
X-19373									16			LC/MS Neg	1						64.9
X-19375									166			LC/MS Neg	1			22			119.2			5.41818
X-19380							359	341		LC/MS Neg	LC/MS Neg		2	15.7	11.3		25.1	51		1.59873	4.51327
X-19401									16			LC/MS Neg	1						62.4
X-19411							359			LC/MS Neg			1	5.5			19.8			3.6
X-19434							145			LC/MS Neg			1	19.4			90			4.63918
X-19436							1			LC/MS Neg			1	3.8
X-19437							359	359	287	LC/MS Neg	LC/MS Neg	LC/MS Neg	3	5.7	17.9	25.5	41.5	87.3	51.5	7.2807	4.87709	2.01961
X-19438							357		114	LC/MS Neg		LC/MS Neg	2	14.5		46.9	49.9		72.3	3.44138		1.54158
X-19451							85			LC/MS Neg			1	23.9			150.4			6.29289
X-19489									320			LC/MS Neg	1			6.8			70.4			10.3529
X-19496									207			LC/MS Neg	1			25.1			43.2			1.72112
X-19497									158			LC/MS Neg	1			18			26.1			1.45
X-19554									55			LC/MS Pos	1			27.6			166.9			6.0471
X-19556								15			LC/MS Pos		1		15.3			119.8			7.83007
X-19566									24			LC/MS Neg	1						75.3
X-19572									330			LC/MS Neg	1			12.3			50.1			4.07317
X-19573								19			LC/MS Neg		1		8.2			155.9			19.0122
X-19574							18	161		LC/MS Neg	LC/MS Neg		2		12.6		52.9	276.7			21.9603
X-19581									17			LC/MS Neg	1						125.5
