# Supplementary material for: A systems view of type 2 diabetes-associated metabolic perturbations in saliva, blood and urine at different timescales of glycaemic control
Source: Diabetologia. 2015 Jun 7;58(8):1855–67. doi: 10.1007/s00125-015-3636-2 (PMC4499109; doi:10.1007/s00125-015-3636-2)
Supplement: Supplementary file 4 — (XLSX 177 kb) [file 125_2015_3636_MOESM4_ESM.xlsx]

## Sheet: Legend
Yousri et al., A systems view of Type 2 Diabetes-associated metabolic perturbations in saliva, blood and urine at different time-scales of glycemic control.
Supplemental Table 2. Statistical association data for all metabolites with diabetes.
column	description
metabolite	metabolite name [matrix]
N	number of metabolite data points used in the statistics
beta	beta of regression with diabetes, based on log-scaled and z-scored data
p-value	p-value of regression with the association with type 2 diabetes (0=control, 1=diabetes)
super-pathway	metabolite super pathway (Metabolon annotation)
sub-pathway	metabolite sub-pathway (Metabolon annotation)

## Sheet: Supp Table 2
ESM Table 2. Statistical association data for all metabolites with diabetes.
metabolite	N	beta	p-value	super-pathway	sub-pathway
1,5-anhydroglucitol (1,5-AG) (plasma)	356	-1.28736	3.62298e-31	Carbohydrate	Glycolysis, gluconeogenesis, pyruvate metabolism
mannose (plasma)	356	1.13594	9.82192e-27	Carbohydrate	Fructose, mannose, galactose, starch, and sucrose metabolism
glucose (plasma)	356	1.15782	3.61305e-25	Carbohydrate	Glycolysis, gluconeogenesis, pyruvate metabolism
metformin (urine)	359	1.11638	6.56546e-23	Xenobiotics	Drug
metformin (plasma)	356	1.04241	6.34497e-20	Xenobiotics	Drug
X-18221 (plasma)	356	1.0114	1.17021e-18	Unknown	Unknown
gluconate (plasma)	353	0.949399	2.81578e-18	Carbohydrate	Nucleotide sugars, pentose metabolism
myo-inositol (urine)	359	0.886898	2.81849e-16	Lipid	Inositol metabolism
3-hydroxybutyrate (BHBA) (urine)	354	0.916871	6.21701e-15	Lipid	Ketone bodies
beta-hydroxypyruvate (plasma)	299	0.986475	1.11832e-14	Amino acid	Glycine, serine and threonine metabolism
glucose (urine)	358	0.912972	1.86003e-14	Carbohydrate	Glycolysis, gluconeogenesis, pyruvate metabolism
X-17676 (urine)	358	-0.884134	1.0133e-13	Unknown	Unknown
fructose (plasma)	356	0.878313	1.19192e-13	Carbohydrate	Fructose, mannose, galactose, starch, and sucrose metabolism
2-hydroxybutyrate (AHB) (urine)	347	0.880958	1.9632e-13	Amino acid	Cysteine, methionine, SAM, taurine metabolism
1,5-anhydroglucitol (1,5-AG) (saliva)	258	-0.998161	3.64802e-13	Carbohydrate	Glycolysis, gluconeogenesis, pyruvate metabolism
pipecolate (urine)	352	0.821635	3.8073e-12	Amino acid	Lysine metabolism
X-19437 (plasma)	351	-0.845564	4.10934e-12	Unknown	Unknown
beta-hydroxypyruvate (urine)	286	0.909381	5.10723e-12	Amino acid	Glycine, serine and threonine metabolism
X-15503 (urine)	358	-0.810362	8.27755e-12	Unknown	Unknown
X-11315 (plasma)	356	-0.819608	9.02589e-12	Unknown	Unknown
X-11429 (plasma)	356	-0.823905	1.24116e-11	Unknown	Unknown
X-14331 (urine)	359	0.741056	3.74505e-11	Unknown	Unknown
malate (urine)	355	0.71471	4.8962e-11	Energy	Krebs cycle
mannose (urine)	352	0.730778	5.51592e-10	Carbohydrate	Fructose, mannose, galactose, starch, and sucrose metabolism
5-oxoproline (urine)	359	-0.752792	5.6312e-10	Amino acid	Glutathione metabolism
pyruvate (plasma)	356	0.717664	4.24206e-09	Carbohydrate	Glycolysis, gluconeogenesis, pyruvate metabolism
2-hydroxybutyrate (AHB) (plasma)	355	0.702537	6.38188e-09	Amino acid	Cysteine, methionine, SAM, taurine metabolism
pipecolate (plasma)	354	0.696769	6.46237e-09	Amino acid	Lysine metabolism
X-14625 (urine)	303	0.749696	9.62934e-09	Unknown	Unknown
proline (urine)	358	0.653902	2.85803e-08	Amino acid	Urea cycle; arginine-, proline-, metabolism
X-18887 (urine)	359	-0.653092	4.54473e-08	Unknown	Unknown
X-17629 (plasma)	356	-0.668745	5.60683e-08	Unknown	Unknown
vanillylmandelate (VMA) (urine)	356	-0.65072	8.72702e-08	Amino acid	Phenylalanine & tyrosine metabolism
2-methylcitrate (urine)	357	-0.624461	1.43373e-07	Energy	Krebs cycle
homocysteine (urine)	345	-0.639188	1.77558e-07	Amino acid	Cysteine, methionine, SAM, taurine metabolism
cystine (urine)	345	0.654002	1.94832e-07	Amino acid	Cysteine, methionine, SAM, taurine metabolism
X-18475 (urine)	356	-0.626694	1.96213e-07	Unknown	Unknown
X-11333 (urine)	359	-0.602835	2.2503e-07	Unknown	Unknown
alpha-hydroxyisovalerate (urine)	297	0.683175	2.64513e-07	Amino acid	Valine, leucine and isoleucine metabolism
X-14955 (urine)	316	0.665349	2.65006e-07	Unknown	Unknown
X-13431 (urine)	359	-0.628806	2.91209e-07	Unknown	Unknown
glycylglycine (urine)	351	-0.620708	3.04955e-07	Peptide	Dipeptide
pro-hydroxy-pro (urine)	358	-0.600684	3.15908e-07	Peptide	Dipeptide
X-12682 (urine)	358	0.583388	3.77856e-07	Unknown	Unknown
adipate (urine)	359	-0.583595	7.53774e-07	Lipid	Fatty acid, dicarboxylate
3-hydroxyproline (urine)	300	0.646512	7.64075e-07	Amino acid	Urea cycle; arginine-, proline-, metabolism
1,3-dihydroxyacetone (plasma)	327	0.631493	8.47203e-07	Carbohydrate	Glycolysis, gluconeogenesis, pyruvate metabolism
lactate (urine)	359	0.583781	9.27597e-07	Carbohydrate	Glycolysis, gluconeogenesis, pyruvate metabolism
citrulline (plasma)	355	-0.587951	1.05972e-06	Amino acid	Urea cycle; arginine-, proline-, metabolism
alpha-ketobutyrate (plasma)	352	0.591784	1.16874e-06	Amino acid	Cysteine, methionine, SAM, taurine metabolism
1-methylhistidine (urine)	340	-0.597776	1.39609e-06	Amino acid	Histidine metabolism
X-15497 (plasma)	327	0.574629	1.61804e-06	Unknown	Unknown
1-methylhistidine (plasma)	356	-0.59329	1.72423e-06	Amino acid	Histidine metabolism
metformin (saliva)	328	0.60059	1.87217e-06	Xenobiotics	Drug
isoleucine (urine)	358	0.589395	2.08218e-06	Amino acid	Valine, leucine and isoleucine metabolism
acetoacetate (urine)	331	0.584237	2.68123e-06	Lipid	Ketone bodies
leucine (urine)	316	0.613421	2.76492e-06	Amino acid	Valine, leucine and isoleucine metabolism
ribose (urine)	291	-0.60315	2.79929e-06	Carbohydrate	Nucleotide sugars, pentose metabolism
X-10593 (urine)	357	-0.553773	3.16341e-06	Unknown	Unknown
X-11540 (plasma)	356	-0.579663	3.21921e-06	Unknown	Unknown
heptanoate (7:0) (plasma)	356	-0.577476	3.23483e-06	Lipid	Medium chain fatty acid
4-hydroxyphenylpyruvate (urine)	322	0.581357	3.24311e-06	Amino acid	Phenylalanine & tyrosine metabolism
phenylalanine (urine)	359	0.573479	3.61667e-06	Amino acid	Phenylalanine & tyrosine metabolism
threonate (urine)	359	-0.538536	3.80131e-06	Cofactors and vitamins	Ascorbate and aldarate metabolism
creatinine (urine)	359	-0.55754	4.01564e-06	Amino acid	Creatine metabolism
ethanolamine (urine)	356	-0.546048	4.61025e-06	Lipid	Glycerolipid metabolism
gamma-glutamylleucine (urine)	353	0.551187	4.64506e-06	Peptide	gamma-glutamyl
X-17299 (urine)	359	-0.559877	5.2261e-06	Unknown	Unknown
pyroglutamine* (plasma)	356	-0.470601	6.05142e-06	Amino acid	Glutamate metabolism
arabitol (urine)	359	-0.54595	6.58602e-06	Carbohydrate	Nucleotide sugars, pentose metabolism
3-hydroxyisobutyrate (plasma)	356	0.540808	7.86834e-06	Amino acid	Valine, leucine and isoleucine metabolism
7-ketodeoxycholate (urine)	359	-0.548823	1.01932e-05	Lipid	Bile acid metabolism
homovanillate (HVA) (urine)	357	-0.522699	1.09251e-05	Amino acid	Phenylalanine & tyrosine metabolism
X-12253 (urine)	338	-0.557467	1.12233e-05	Unknown	Unknown
isobutyrylcarnitine (urine)	358	-0.531975	1.17163e-05	Amino acid	Valine, leucine and isoleucine metabolism
trans-urocanate (urine)	359	-0.53275	1.21379e-05	Amino acid	Histidine metabolism
X-12170 (urine)	359	-0.539042	1.27672e-05	Unknown	Unknown
alanine (urine)	358	0.540573	1.29789e-05	Amino acid	Alanine and aspartate metabolism
pro-hydroxy-pro (plasma)	355	-0.548491	1.41509e-05	Peptide	Dipeptide
ornithine (urine)	351	0.524657	1.46094e-05	Amino acid	Urea cycle; arginine-, proline-, metabolism
homocitrulline (urine)	359	-0.5406	1.48636e-05	Amino acid	Urea cycle; arginine-, proline-, metabolism
X-11315 (saliva)	328	-0.555091	1.53941e-05	Unknown	Unknown
kynurenate (urine)	359	-0.531104	1.59873e-05	Amino acid	Tryptophan metabolism
X-17323 (urine)	359	-0.4828	1.75587e-05	Unknown	Unknown
benzoate (plasma)	355	-0.539359	1.76363e-05	Xenobiotics	Benzoate metabolism
xylonate (urine)	359	-0.507255	1.8099e-05	Carbohydrate	Nucleotide sugars, pentose metabolism
X-13840 (urine)	359	-0.52024	1.82669e-05	Unknown	Unknown
3-hydroxyisobutyrate (urine)	358	0.529153	1.88562e-05	Amino acid	Valine, leucine and isoleucine metabolism
N1-methyladenosine (urine)	359	-0.494817	1.8922e-05	Nucleotide	Purine metabolism, adenine containing
N-acetyl-beta-alanine (urine)	357	0.517251	1.89746e-05	Amino acid	Alanine and aspartate metabolism
3-methoxytyrosine (plasma)	356	-0.525854	1.96229e-05	Amino acid	Phenylalanine & tyrosine metabolism
gamma-glutamylglutamine (plasma)	356	-0.502859	2.0493e-05	Peptide	gamma-glutamyl
glutamate (urine)	357	-0.478412	2.07327e-05	Amino acid	Glutamate metabolism
glycolate (hydroxyacetate) (urine)	358	-0.477997	2.21604e-05	Xenobiotics	Chemical
glycine (plasma)	356	-0.503441	2.8712e-05	Amino acid	Glycine, serine and threonine metabolism
caprylate (8:0) (plasma)	355	-0.509443	2.98816e-05	Lipid	Medium chain fatty acid
glycylproline (urine)	358	-0.456765	3.09645e-05	Peptide	Dipeptide
X-14314 (urine)	348	-0.519039	3.22866e-05	Unknown	Unknown
erythronate* (urine)	359	-0.494691	3.26146e-05	Carbohydrate	Aminosugars metabolism
X-12128 (urine)	348	0.488617	3.31983e-05	Unknown	Unknown
X-12115 (urine)	356	-0.471413	4.04113e-05	Unknown	Unknown
X-12358 (urine)	359	-0.465451	4.23839e-05	Unknown	Unknown
X-13847 (urine)	359	-0.484046	4.53507e-05	Unknown	Unknown
caproate (6:0) (plasma)	355	-0.509355	4.81426e-05	Lipid	Medium chain fatty acid
1-methylnicotinamide (urine)	358	-0.492081	5.13183e-05	Cofactors and vitamins	Nicotinate and nicotinamide metabolism
3,4-dihydroxyphenylacetate (urine)	355	-0.480816	5.22716e-05	Amino acid	Phenylalanine & tyrosine metabolism
3-sialyllactose (urine)	359	0.469418	5.62887e-05	Carbohydrate	Fructose, mannose, galactose, starch, and sucrose metabolism
X-12411 (urine)	357	-0.498638	6.3024e-05	Unknown	Unknown
X-17366 (urine)	325	-0.507754	6.87581e-05	Unknown	Unknown
erythritol (urine)	357	-0.480871	6.93553e-05	Xenobiotics	Sugar, sugar substitute, starch
cholate (urine)	359	-0.492213	7.15001e-05	Lipid	Bile acid metabolism
2-hydroxystearate (plasma)	355	0.492321	8.28209e-05	Lipid	Fatty acid, monohydroxy
3-hydroxypyridine (urine)	358	-0.47406	8.88872e-05	Xenobiotics	Chemical
mesaconate (methylfumarate) (urine)	358	-0.472892	9.46088e-05	Energy	Krebs cycle
deoxycarnitine (plasma)	355	-0.419224	9.63051e-05	Lipid	Carnitine metabolism
lactate (plasma)	356	0.473917	9.63211e-05	Carbohydrate	Glycolysis, gluconeogenesis, pyruvate metabolism
X-12760 (urine)	353	-0.478892	0.000101482	Unknown	Unknown
N2,N2-dimethylguanosine (urine)	359	-0.462794	0.000103841	Nucleotide	Purine metabolism, guanine containing
X-19136 (plasma)	356	-0.469208	0.0001063	Unknown	Unknown
X-12230 (plasma)	316	-0.507409	0.000108185	Unknown	Unknown
succinylcarnitine (urine)	359	-0.470019	0.000111769	Energy	Krebs cycle
X-19411 (plasma)	354	-0.483432	0.000114282	Unknown	Unknown
3-hydroxymandelate (urine)	359	-0.475398	0.000119509	Xenobiotics	Benzoate metabolism
valine (urine)	357	0.473152	0.000124333	Amino acid	Valine, leucine and isoleucine metabolism
C-glycosyltryptophan* (urine)	358	-0.46308	0.000124572	Amino acid	Tryptophan metabolism
X-12123 (urine)	341	-0.465672	0.000138506	Unknown	Unknown
X-17299 (plasma)	356	-0.412313	0.000140951	Unknown	Unknown
dimethylarginine (SDMA + ADMA) (urine)	359	-0.444603	0.00015608	Amino acid	Urea cycle; arginine-, proline-, metabolism
dimethylglycine (urine)	359	0.444455	0.000166821	Amino acid	Glycine, serine and threonine metabolism
alanylalanine (urine)	322	-0.470358	0.000172933	Peptide	Dipeptide
2-methylbutyrylcarnitine (C5) (urine)	354	-0.458703	0.000173852	Amino acid	Valine, leucine and isoleucine metabolism
stachydrine (urine)	359	-0.460213	0.00018027	Xenobiotics	Food component/Plant
X-13462 (urine)	355	-0.460288	0.000183234	Unknown	Unknown
2-pyrrolidinone (urine)	351	-0.461778	0.000184151	Xenobiotics	Chemical
X-12109 (urine)	359	-0.453401	0.00018465	Unknown	Unknown
2-aminobutyrate (plasma)	356	0.457241	0.000187679	Amino acid	Butanoate metabolism
X-15594 (urine)	359	-0.457653	0.000190213	Unknown	Unknown
glutarylcarnitine (C5) (urine)	359	-0.438158	0.000206396	Amino acid	Lysine metabolism
X-17730 (urine)	358	-0.439157	0.00021048	Unknown	Unknown
arabonate (urine)	359	-0.426222	0.000210781	Cofactors and vitamins	Ascorbate and aldarate metabolism
tyrosine (urine)	359	0.45136	0.000212498	Amino acid	Phenylalanine & tyrosine metabolism
X-12111 (urine)	359	-0.449685	0.000231611	Unknown	Unknown
cholate (plasma)	345	-0.465658	0.000247104	Lipid	Bile acid metabolism
N-methylglutamate (urine)	343	-0.455401	0.000273116	Amino acid	Glutamate metabolism
suberylglycine (urine)	359	-0.444808	0.000279631	Lipid	Fatty acid, beta-oxidation
3-methyl-2-oxobutyrate (urine)	359	0.451031	0.00028304	Amino acid	Valine, leucine and isoleucine metabolism
X-17686 (urine)	358	-0.440149	0.000303165	Unknown	Unknown
N4-acetylcytidine (urine)	358	-0.437749	0.000312328	Nucleotide	Pyrimidine metabolism, cytidine containing
X-13709 (urine)	308	-0.462434	0.000316641	Unknown	Unknown
X-13529 (urine)	359	0.431895	0.000319262	Unknown	Unknown
kynurenine (urine)	355	0.43106	0.000324096	Amino acid	Tryptophan metabolism
X-11357 (urine)	359	-0.41617	0.000324264	Unknown	Unknown
N-acetylarginine (urine)	359	-0.438826	0.000335627	Amino acid	Urea cycle; arginine-, proline-, metabolism
X-12039 (plasma)	323	-0.460355	0.00033602	Unknown	Unknown
X-14302 (urine)	359	-0.431387	0.000340767	Unknown	Unknown
4-hydroxyphenylpyruvate (plasma)	306	0.490492	0.000349021	Amino acid	Phenylalanine & tyrosine metabolism
2-ethylhexanoate (plasma)	355	-0.448232	0.000352347	Xenobiotics	Chemical
lysine (plasma)	356	0.446233	0.000360411	Amino acid	Lysine metabolism
X-11360 (urine)	314	-0.427324	0.000379945	Unknown	Unknown
urea (urine)	359	-0.436632	0.000406695	Amino acid	Urea cycle; arginine-, proline-, metabolism
X-17682 (urine)	359	-0.43257	0.000410201	Unknown	Unknown
X-12690 (urine)	358	-0.429299	0.000413471	Unknown	Unknown
X-17367 (urine)	358	-0.40505	0.000413649	Unknown	Unknown
guanidinoacetate (urine)	327	-0.425502	0.000421757	Amino acid	Guanidino and acetamido metabolism
gamma-glutamylphenylalanine (urine)	359	0.423738	0.000453574	Peptide	gamma-glutamyl
X-16394 (urine)	358	-0.425562	0.000474913	Unknown	Unknown
2-hydroxyphenylacetate (urine)	340	-0.451401	0.00047772	Xenobiotics	Chemical
sorbitol (urine)	354	0.418181	0.000484969	Carbohydrate	Fructose, mannose, galactose, starch, and sucrose metabolism
imidazole lactate (urine)	358	-0.426796	0.00051686	Amino acid	Histidine metabolism
X-13698 (urine)	359	-0.410223	0.000523215	Unknown	Unknown
X-11945 (urine)	359	-0.422483	0.000544196	Unknown	Unknown
2-hydroxyglutarate (urine)	359	-0.383309	0.000546658	Lipid	Fatty acid, dicarboxylate
3-hydroxykynurenine (urine)	309	0.462931	0.000600982	Amino acid	Tryptophan metabolism
xylitol (plasma)	295	0.462756	0.00060294	Carbohydrate	Nucleotide sugars, pentose metabolism
X-12191 (urine)	328	-0.410818	0.000608354	Unknown	Unknown
N1-methylguanosine (urine)	359	-0.417126	0.000610588	Nucleotide	Purine metabolism, guanine containing
allo-threonine (urine)	359	-0.416541	0.000631393	Amino acid	Glycine, serine and threonine metabolism
pelargonate (9:0) (plasma)	356	-0.426691	0.000632496	Lipid	Medium chain fatty acid
scyllo-inositol (urine)	359	-0.402698	0.000641744	Lipid	Inositol metabolism
2-oxo-1-pyrrolidinepropionate (urine)	354	-0.407067	0.000643035	Xenobiotics	Chemical
X-17346 (urine)	359	-0.424644	0.000652414	Unknown	Unknown
X-12695 (urine)	358	-0.424546	0.000655555	Unknown	Unknown
N-acetylneuraminate (urine)	359	-0.411009	0.000661041	Carbohydrate	Aminosugars metabolism
X-17353 (urine)	299	-0.444858	0.000666159	Unknown	Unknown
glutarate (pentanedioate) (urine)	353	-0.418735	0.000671338	Amino acid	Lysine metabolism
N6-carbamoylthreonyladenosine (urine)	359	-0.403807	0.000673949	Nucleotide	Purine metabolism, guanine containing
threitol (urine)	359	-0.392614	0.00068208	Carbohydrate	Nucleotide sugars, pentose metabolism
3-methylglutarylcarnitine (C6) (urine)	359	-0.404577	0.000695694	Amino acid	Valine, leucine and isoleucine metabolism
X-18602 (plasma)	356	0.41419	0.00075024	Unknown	Unknown
X-16654 (plasma)	355	0.419659	0.000817005	Unknown	Unknown
X-11423 (urine)	359	-0.405615	0.00085546	Unknown	Unknown
X-17303 (urine)	359	-0.407257	0.000872484	Unknown	Unknown
6'-sialyllactose (urine)	359	0.404158	0.000874499	Carbohydrate	Fructose, mannose, galactose, starch, and sucrose metabolism
adenosine 3',5'-cyclic monophosphate (cAMP) (urine)	357	-0.395765	0.000907818	Nucleotide	Purine metabolism, adenine containing
X-16581 (urine)	347	-0.425817	0.000917097	Unknown	Unknown
1,3-dimethylurate (urine)	331	-0.407354	0.000925201	Xenobiotics	Xanthine metabolism
indolelactate (urine)	357	0.385778	0.000937314	Amino acid	Tryptophan metabolism
X-17300 (urine)	359	-0.409878	0.000941508	Unknown	Unknown
indoleacetylglutamine (urine)	359	-0.400783	0.000951576	Amino acid	Tryptophan metabolism
methyl-beta-glucopyranoside (plasma)	353	-0.411149	0.000986163	Carbohydrate	Fructose, mannose, galactose, starch, and sucrose metabolism
X-16563 (urine)	356	-0.389922	0.00102263	Unknown	Unknown
X-12465 (plasma)	324	0.394363	0.00103262	Unknown	Unknown
3-hydroxy-3-methylglutarate (urine)	359	-0.37962	0.00110155	Lipid	Mevalonate metabolism
X-19438 (plasma)	354	0.412717	0.00113299	Unknown	Unknown
betaine (plasma)	355	-0.379013	0.00116667	Amino acid	Glycine, serine and threonine metabolism
X-18750 (urine)	359	-0.39471	0.00119234	Unknown	Unknown
xylitol (urine)	358	-0.382332	0.00122317	Carbohydrate	Nucleotide sugars, pentose metabolism
xylose (plasma)	291	0.433677	0.00130941	Carbohydrate	Nucleotide sugars, pentose metabolism
alpha-ketoglutarate (urine)	345	0.376519	0.00133454	Energy	Krebs cycle
X-12707 (urine)	358	-0.384536	0.00133825	Unknown	Unknown
homocitrate (urine)	338	-0.401716	0.00135172	Energy	Krebs cycle
quinate (urine)	355	-0.38207	0.00135415	Xenobiotics	Food component/Plant
N-acetyltyrosine (urine)	356	0.381231	0.00135788	Amino acid	Phenylalanine & tyrosine metabolism
1-arachidonoylglycerophosphoinositol* (plasma)	356	0.387544	0.00142614	Lipid	Lysolipid
X-17325 (urine)	357	-0.370668	0.00143851	Unknown	Unknown
N-methyl proline (urine)	359	0.371143	0.00147317	Amino acid	Urea cycle; arginine-, proline-, metabolism
5-acetylamino-6-amino-3-methyluracil (urine)	356	-0.381264	0.00147369	Xenobiotics	Xanthine metabolism
X-19434 (plasma)	356	-0.398568	0.00150694	Unknown	Unknown
X-13429 (plasma)	320	0.426977	0.00150993	Unknown	Unknown
2-octenedioate (urine)	341	-0.397227	0.00155249	Lipid	Fatty acid, dicarboxylate
X-12328 (urine)	341	-0.400296	0.00157323	Unknown	Unknown
X-14473 (urine)	334	-0.381688	0.00164694	Unknown	Unknown
X-13728 (urine)	356	-0.371675	0.00167263	Unknown	Unknown
arginine (plasma)	356	-0.377946	0.00169045	Amino acid	Urea cycle; arginine-, proline-, metabolism
X-12104 (urine)	359	-0.368943	0.00170594	Unknown	Unknown
X-12259 (urine)	315	-0.411395	0.00172765	Unknown	Unknown
X-17342 (urine)	358	-0.371816	0.00175139	Unknown	Unknown
3-hydroxydecanoate (plasma)	342	0.397319	0.00176243	Lipid	Fatty acid, monohydroxy
X-12189 (urine)	354	-0.384872	0.0018228	Unknown	Unknown
X-11470 (urine)	353	-0.370621	0.00186383	Unknown	Unknown
X-12729 (plasma)	335	-0.368761	0.00187705	Unknown	Unknown
X-17337 (urine)	355	-0.374825	0.00189129	Unknown	Unknown
isovalerylglycine (urine)	354	-0.357479	0.00194102	Amino acid	Valine, leucine and isoleucine metabolism
X-14062 (urine)	359	-0.367674	0.00195215	Unknown	Unknown
X-11423 (plasma)	356	-0.384275	0.00195437	Unknown	Unknown
X-12125 (urine)	357	-0.369926	0.0020205	Unknown	Unknown
X-19437 (urine)	358	0.367442	0.00205225	Unknown	Unknown
X-13529 (plasma)	352	0.366552	0.0021379	Unknown	Unknown
X-13215 (plasma)	356	-0.374753	0.00215354	Unknown	Unknown
carnitine (urine)	357	-0.383953	0.00215457	Lipid	Carnitine metabolism
X-12855 (plasma)	291	0.394569	0.00226858	Unknown	Unknown
phenylpropionylglycine (urine)	359	-0.357369	0.00232874	Amino acid	Phenylalanine & tyrosine metabolism
X-15472 (urine)	359	0.36013	0.00233529	Unknown	Unknown
4-hydroxymandelate (urine)	356	-0.381087	0.002371	Xenobiotics	Benzoate metabolism
X-12230 (urine)	356	-0.368737	0.0024015	Unknown	Unknown
X-16774 (urine)	343	-0.377292	0.0024334	Unknown	Unknown
X-11470 (plasma)	347	-0.3735	0.00250982	Unknown	Unknown
X-12386 (urine)	358	-0.366735	0.00251148	Unknown	Unknown
1-methylimidazoleacetate (urine)	324	-0.376417	0.00253405	Amino acid	Histidine metabolism
N-methyl proline (plasma)	346	0.378103	0.00256875	Amino acid	Urea cycle; arginine-, proline-, metabolism
X-02249 (plasma)	356	-0.37705	0.0026102	Unknown	Unknown
X-11537 (plasma)	356	-0.381488	0.00264659	Unknown	Unknown
ornithine (plasma)	351	-0.377872	0.00271883	Amino acid	Urea cycle; arginine-, proline-, metabolism
N-acetylhistidine (urine)	359	-0.35836	0.00273854	Amino acid	Histidine metabolism
decanoylcarnitine (urine)	359	-0.341932	0.00285538	Lipid	Carnitine metabolism
X-18376 (urine)	357	-0.360399	0.00287081	Unknown	Unknown
X-17138 (urine)	357	-0.362987	0.00304322	Unknown	Unknown
N-acetyl-aspartyl-glutamate (NAAG) (urine)	350	-0.34522	0.00304565	Amino acid	Glutamate metabolism
X-12039 (urine)	359	-0.359055	0.00311431	Unknown	Unknown
X-15415 (urine)	318	-0.387109	0.00321409	Unknown	Unknown
cortisone (saliva)	328	-0.382633	0.00321577	Lipid	Sterol/Steroid
3-methyl catechol sulfate 2 (urine)	296	-0.390711	0.00325395	Xenobiotics	Benzoate metabolism
X-17302 (urine)	302	-0.383076	0.00332711	Unknown	Unknown
X-16564 (urine)	356	-0.341251	0.00340787	Unknown	Unknown
erythrulose (plasma)	349	0.34683	0.00362933	Secondary Metabolism	Advanced glycation end-product
X-12712 (urine)	359	-0.359955	0.00370173	Unknown	Unknown
X-12101 (urine)	357	0.344184	0.003756	Unknown	Unknown
X-12822 (plasma)	287	-0.385364	0.00377677	Unknown	Unknown
ribitol (urine)	359	-0.342718	0.00377941	Carbohydrate	Nucleotide sugars, pentose metabolism
quinolinate (urine)	359	-0.350436	0.00384908	Cofactors and vitamins	Nicotinate and nicotinamide metabolism
glycine (urine)	358	-0.341366	0.00387043	Amino acid	Glycine, serine and threonine metabolism
X-13842 (urine)	359	-0.358155	0.00388988	Unknown	Unknown
uracil (urine)	359	-0.349185	0.00415467	Nucleotide	Pyrimidine metabolism, uracil containing
thymine (urine)	359	-0.349503	0.00416573	Nucleotide	Pyrimidine metabolism, thymine containing
N-acetylputrescine (urine)	350	-0.347241	0.00429112	Amino acid	Polyamine metabolism
X-14445 (urine)	358	-0.353075	0.00433577	Unknown	Unknown
X-12122 (urine)	359	-0.349193	0.00438854	Unknown	Unknown
cysteine (plasma)	352	-0.357739	0.00441288	Amino acid	Cysteine, methionine, SAM, taurine metabolism
5-hydroxymethyl-2-furoic acid (urine)	321	-0.377426	0.00445288	Amino acid	Phenylalanine &amp; tyrosine metabolism
N-acetylglutamine (urine)	359	-0.335317	0.00459676	Amino acid	Glutamate metabolism
X-11491 (urine)	341	-0.345133	0.00461546	Unknown	Unknown
X-12283 (urine)	357	-0.350945	0.00463299	Unknown	Unknown
N-acetylmethionine (plasma)	355	-0.350216	0.00464504	Amino acid	Cysteine, methionine, SAM, taurine metabolism
X-14838 (urine)	359	-0.337421	0.00469029	Unknown	Unknown
N-acetylphenylalanine (urine)	356	0.32472	0.00486832	Amino acid	Phenylalanine & tyrosine metabolism
cysteine (urine)	358	-0.342249	0.00493095	Amino acid	Cysteine, methionine, SAM, taurine metabolism
3-methyl-2-oxovalerate (plasma)	356	0.34617	0.00494412	Amino acid	Valine, leucine and isoleucine metabolism
adenine (urine)	356	-0.349098	0.00498974	Nucleotide	Purine metabolism, adenine containing
pseudouridine (urine)	359	-0.34625	0.00507854	Nucleotide	Pyrimidine metabolism, uracil containing
1,6-anhydroglucose (urine)	359	-0.337389	0.00518022	Carbohydrate	Glycolysis, gluconeogenesis, pyruvate metabolism
X-11616 (urine)	340	-0.34987	0.00518408	Unknown	Unknown
glycolithocholate sulfate* (urine)	337	0.355632	0.00529236	Lipid	Bile acid metabolism
X-17612 (plasma)	349	0.338039	0.00540738	Unknown	Unknown
X-18330 (saliva)	328	-0.366625	0.00562962	Unknown	Unknown
X-11641 (saliva)	328	-0.361412	0.00587098	Unknown	Unknown
X-14473 (saliva)	267	-0.364821	0.00588753	Unknown	Unknown
X-11687 (urine)	359	-0.333694	0.00613797	Unknown	Unknown
5-dodecenoate (12:1n7) (plasma)	354	-0.32598	0.00614586	Lipid	Medium chain fatty acid
quinate (plasma)	316	-0.352478	0.00618975	Xenobiotics	Food component/Plant
X-12408 (urine)	359	-0.326569	0.00631997	Unknown	Unknown
N2-acetyllysine (urine)	355	-0.333778	0.0064027	Amino acid	Lysine metabolism
X-12100 (urine)	358	-0.330442	0.00640438	Unknown	Unknown
salicyluric glucuronide* (plasma)	356	0.316279	0.0064611	Xenobiotics	Drug
pyroglutamine* (urine)	358	-0.330859	0.00654141	Amino acid	Glutamate metabolism
guanidine (urine)	341	-0.347291	0.00672823	Nucleotide	Purine metabolism, guanine containing
X-17704 (urine)	332	0.351588	0.00673514	Unknown	Unknown
X-13689 (urine)	349	0.342521	0.00686865	Unknown	Unknown
X-14465 (urine)	359	-0.322752	0.00691225	Unknown	Unknown
alpha-ketoglutarate (plasma)	351	0.333656	0.00693579	Energy	Krebs cycle
X-12738 (plasma)	356	-0.335859	0.00703086	Unknown	Unknown
kynurenate (plasma)	354	-0.32185	0.00712203	Amino acid	Tryptophan metabolism
X-12110 (urine)	300	0.371378	0.00723096	Unknown	Unknown
3-hydroxy-2-ethylpropionate (urine)	354	0.332126	0.00723911	Amino acid	Valine, leucine and isoleucine metabolism
X-12802 (urine)	359	-0.326546	0.00742248	Unknown	Unknown
6-sialyl-N-acetyllactosamine (urine)	359	-0.30426	0.00748748	Carbohydrate	Aminosugars metabolism
X-02249 (saliva)	320	-0.361513	0.00779062	Unknown	Unknown
X-17308 (urine)	358	-0.325784	0.00781206	Unknown	Unknown
X-13819 (saliva)	328	-0.345719	0.00781963	Unknown	Unknown
X-19132 (plasma)	348	-0.331098	0.00782928	Unknown	Unknown
urate (plasma)	356	-0.315856	0.00790884	Nucleotide	Purine metabolism, urate metabolism
glycoursodeoxycholate (plasma)	354	-0.324914	0.00791728	Lipid	Bile acid metabolism
galactitol (dulcitol) (urine)	343	-0.328693	0.00791973	Carbohydrate	Fructose, mannose, galactose, starch, and sucrose metabolism
gamma-glutamyltyrosine (urine)	354	0.330888	0.00792116	Peptide	gamma-glutamyl
methionine (urine)	357	0.325953	0.00815151	Amino acid	Cysteine, methionine, SAM, taurine metabolism
X-12116 (urine)	309	-0.35057	0.0082709	Unknown	Unknown
X-12738 (urine)	342	-0.328309	0.00868232	Unknown	Unknown
X-12329 (urine)	349	-0.331629	0.00869179	Unknown	Unknown
X-12733 (urine)	358	-0.307184	0.00892521	Unknown	Unknown
X-17361 (urine)	350	-0.322389	0.00898959	Unknown	Unknown
1,3-dipalmitoylglycerol (plasma)	337	0.341092	0.00905719	Lipid	Diacylglycerol
X-16580 (urine)	357	0.307646	0.00906273	Unknown	Unknown
sucrose (urine)	358	-0.32127	0.00929733	Carbohydrate	Fructose, mannose, galactose, starch, and sucrose metabolism
2-hydroxyhippurate (salicylurate) (plasma)	332	0.317113	0.00935601	Xenobiotics	Benzoate metabolism
caprate (10:0) (plasma)	355	-0.320231	0.00952996	Lipid	Medium chain fatty acid
X-13864 (urine)	352	-0.312571	0.00961507	Unknown	Unknown
tryptophan (urine)	358	0.314873	0.0098448	Amino acid	Tryptophan metabolism
palmitoyl sphingomyelin (plasma)	355	-0.325591	0.00991443	Lipid	Sphingolipid
hippurate (urine)	359	-0.296779	0.00998424	Xenobiotics	Benzoate metabolism
X-13695 (urine)	333	-0.330875	0.00999414	Unknown	Unknown
X-17693 (urine)	348	-0.316439	0.0100867	Unknown	Unknown
indoleacrylate (plasma)	356	-0.299964	0.0101666	Xenobiotics	Food component/Plant
X-13841 (urine)	359	-0.321008	0.0102883	Unknown	Unknown
X-17717 (urine)	357	-0.318622	0.0103278	Unknown	Unknown
picolinate (saliva)	279	-0.347479	0.0103288	Amino acid	Tryptophan metabolism
X-13152 (urine)	304	-0.329997	0.0104681	Unknown	Unknown
X-19375 (saliva)	327	-0.339029	0.0106359	Unknown	Unknown
3,7-dimethylurate (plasma)	356	-0.320051	0.0108051	Xenobiotics	Xanthine metabolism
X-13703 (urine)	359	-0.309885	0.010878	Unknown	Unknown
X-15689 (saliva)	328	-0.332817	0.0110239	Unknown	Unknown
salicylate (plasma)	353	0.311066	0.0112589	Xenobiotics	Drug
3-methyl catechol sulfate 1 (plasma)	282	-0.337855	0.0114293	Xenobiotics	Benzoate metabolism
X-10458 (urine)	324	-0.330427	0.0114681	Unknown	Unknown
X-13658 (plasma)	349	0.294097	0.0118573	Unknown	Unknown
X-11497 (plasma)	348	-0.312111	0.0119369	Unknown	Unknown
4-ureidobutyrate (urine)	359	-0.31169	0.0119958	Nucleotide	Pyrimidine metabolism, uracil containing
5-hydroxyindoleacetate (urine)	359	-0.302717	0.012024	Amino acid	Tryptophan metabolism
X-12906 (urine)	359	-0.306087	0.0120514	Unknown	Unknown
X-12386 (plasma)	352	-0.31153	0.012115	Unknown	Unknown
N-acetyltryptophan (urine)	350	0.302667	0.0125432	Amino acid	Tryptophan metabolism
X-09789 (urine)	358	-0.292397	0.0127017	Unknown	Unknown
pantothenate (plasma)	355	0.293984	0.0127673	Cofactors and vitamins	Pantothenate and CoA metabolism
2-fucosyllactose (urine)	355	0.312191	0.0128355	Xenobiotics	Food component/Plant
X-12093 (urine)	359	-0.306546	0.0128393	Unknown	Unknown
N2-methylguanosine (urine)	358	-0.3027	0.0128944	Nucleotide	Purine metabolism, guanine containing
arabinose (saliva)	328	-0.321202	0.0128995	Carbohydrate	Nucleotide sugars, pentose metabolism
2-isopropylmalate (urine)	356	-0.309805	0.0129077	Carbohydrate	Glycolysis, gluconeogenesis, pyruvate metabolism
xanthurenate (urine)	359	-0.309469	0.0135303	Amino acid	Tryptophan metabolism
X-11204 (urine)	341	-0.307818	0.0135491	Unknown	Unknown
malate (plasma)	356	0.303282	0.0135837	Energy	Krebs cycle
X-11317 (plasma)	356	-0.311856	0.0137619	Unknown	Unknown
X-13733 (urine)	359	-0.296344	0.0138085	Unknown	Unknown
X-16803 (urine)	317	-0.311298	0.0143285	Unknown	Unknown
myristoleate (14:1n5) (plasma)	352	-0.289013	0.0144121	Lipid	Long chain fatty acid
dodecanedioate (saliva)	328	-0.316099	0.0145824	Lipid	Fatty acid, dicarboxylate
N-(2-furoyl)glycine (urine)	359	-0.303034	0.0145838	Xenobiotics	Food component/Plant
pyroglutamylvaline (urine)	356	-0.307233	0.0146054	Peptide	Dipeptide
gamma-glutamylvaline (urine)	359	0.303724	0.0146649	Peptide	gamma-glutamyl
N-acetyltyrosine (plasma)	354	-0.303301	0.0147005	Amino acid	Phenylalanine & tyrosine metabolism
glycolithocholate sulfate* (plasma)	347	0.311289	0.0148036	Lipid	Bile acid metabolism
X-12816 (plasma)	355	-0.288856	0.01482	Unknown	Unknown
allantoin (urine)	357	-0.299054	0.0148253	Nucleotide	Purine metabolism, urate metabolism
catechol sulfate (urine)	359	-0.28777	0.0148582	Xenobiotics	Benzoate metabolism
X-17736 (urine)	352	-0.276206	0.0148881	Unknown	Unknown
lidocaine (urine)	358	-0.300659	0.0150951	Xenobiotics	Drug
pseudouridine (plasma)	355	-0.282041	0.0152353	Nucleotide	Pyrimidine metabolism, uracil containing
2-methylbutyrylglycine (urine)	347	-0.291343	0.0152968	Amino acid	Valine, leucine and isoleucine metabolism
cystathionine (urine)	323	0.318886	0.0154661	Amino acid	Cysteine, methionine, SAM, taurine metabolism
X-15634 (urine)	359	-0.302754	0.0155363	Unknown	Unknown
X-12117 (urine)	357	-0.280552	0.01561	Unknown	Unknown
3-methylglutarate (urine)	355	-0.286403	0.0156524	Amino acid	Valine, leucine and isoleucine metabolism
3-hydroxyglutarate (urine)	352	-0.294711	0.015772	Amino acid	Lysine metabolism
kynurenine (plasma)	356	-0.287882	0.0158653	Amino acid	Tryptophan metabolism
X-13429 (urine)	331	0.306742	0.016164	Unknown	Unknown
X-07765 (plasma)	352	-0.305687	0.0162475	Unknown	Unknown
X-17339 (urine)	351	-0.298723	0.0164742	Unknown	Unknown
salicylate (urine)	359	0.292662	0.0165663	Xenobiotics	Drug
X-13874 (saliva)	328	-0.313773	0.0166437	Unknown	Unknown
3-methyl catechol sulfate 1 (urine)	356	-0.285932	0.0167594	Xenobiotics	Benzoate metabolism
taurolithocholate 3-sulfate (urine)	359	0.290326	0.0170493	Lipid	Bile acid metabolism
7-methylxanthine (urine)	355	-0.29594	0.0173104	Xenobiotics	Xanthine metabolism
benzoate (urine)	359	-0.275663	0.0174396	Xenobiotics	Benzoate metabolism
homoserine (urine)	335	-0.30739	0.0175002	Amino acid	Glycine, serine and threonine metabolism
X-12127 (urine)	357	-0.289612	0.0178293	Unknown	Unknown
X-17353 (plasma)	355	-0.298788	0.0178989	Unknown	Unknown
X-17010 (saliva)	328	-0.307241	0.0183412	Unknown	Unknown
phenylacetylglutamine (plasma)	356	0.283164	0.0185035	Amino acid	Phenylalanine & tyrosine metabolism
X-18938 (plasma)	355	0.290574	0.0185697	Unknown	Unknown
X-17269 (plasma)	343	-0.303872	0.0186842	Unknown	Unknown
5,6-dihydrouracil (urine)	352	-0.294028	0.0189275	Nucleotide	Pyrimidine metabolism, uracil containing
X-17365 (urine)	359	-0.245802	0.0189589	Unknown	Unknown
X-17314 (urine)	357	-0.275438	0.0189863	Unknown	Unknown
isovalerate (plasma)	300	0.316366	0.0189867	Lipid	Fatty acid metabolism
xanthine (urine)	353	-0.286622	0.0191273	Nucleotide	Purine metabolism, (hypo)xanthine/inosine containing
prolylglycine (saliva)	328	-0.3021	0.0191974	Peptide	Dipeptide
3-methoxytyrosine (urine)	347	-0.279325	0.019289	Amino acid	Phenylalanine & tyrosine metabolism
X-13723 (urine)	359	-0.292317	0.0194144	Unknown	Unknown
X-12805 (saliva)	328	-0.29699	0.0197049	Unknown	Unknown
octanoylcarnitine (urine)	356	-0.28644	0.0197218	Lipid	Carnitine metabolism
X-12749 (urine)	358	-0.28675	0.0198592	Unknown	Unknown
xanthosine (urine)	359	-0.288852	0.0200418	Nucleotide	Purine metabolism, (hypo)xanthine/inosine containing
X-13249 (urine)	359	-0.285392	0.0200835	Unknown	Unknown
X-12187 (urine)	341	-0.281891	0.0201712	Unknown	Unknown
X-16820 (saliva)	318	0.311804	0.0201821	Unknown	Unknown
X-18603 (urine)	299	0.271115	0.0202396	Unknown	Unknown
prolylproline (saliva)	328	-0.30157	0.0202857	Peptide	Dipeptide
cinnamoylglycine (urine)	359	-0.273471	0.0205332	Xenobiotics	Food component/Plant
orotidine (urine)	349	-0.292157	0.0205693	Nucleotide	Pyrimidine metabolism
X-17310 (urine)	358	-0.283406	0.0209355	Unknown	Unknown
3,7-dimethylurate (urine)	359	-0.284079	0.0210013	Xenobiotics	Xanthine metabolism
salicyluric glucuronide* (urine)	352	0.271632	0.0210425	Xenobiotics	Drug
2-aminobutyrate (urine)	356	0.277806	0.0212519	Amino acid	Butanoate metabolism
3-dehydrocarnitine* (urine)	359	-0.284083	0.0214235	Lipid	Carnitine metabolism
mandelate (urine)	357	-0.286608	0.0218298	Xenobiotics	Benzoate metabolism
1,4-butanediol (saliva)	328	-0.300747	0.0219139	Xenobiotics	Chemical
hydroxyisovaleroyl carnitine (urine)	357	-0.279308	0.0219245	Amino acid	Valine, leucine and isoleucine metabolism
X-16567 (urine)	359	-0.256674	0.0221721	Unknown	Unknown
X-12837 (urine)	359	-0.261293	0.0222848	Unknown	Unknown
cyclo(leu-pro) (saliva)	328	-0.288367	0.0223984	Peptide	Dipeptide
X-12815 (plasma)	353	0.28838	0.0224085	Unknown	Unknown
X-15728 (urine)	333	-0.289355	0.0228119	Unknown	Unknown
X-11852 (urine)	339	-0.286794	0.0240255	Unknown	Unknown
X-16654 (urine)	359	0.273406	0.0240713	Unknown	Unknown
3-methylhistidine (urine)	359	-0.272221	0.0243912	Amino acid	Histidine metabolism
X-12762 (urine)	353	-0.273434	0.0246071	Unknown	Unknown
X-18113 (saliva)	276	-0.303418	0.0248034	Unknown	Unknown
glycerol 3-phosphate (G3P) (urine)	359	0.27156	0.0250425	Lipid	Glycerolipid metabolism
X-12379 (urine)	352	-0.272066	0.0251439	Unknown	Unknown
X-17453 (urine)	359	0.272768	0.0256483	Unknown	Unknown
tryptamine (urine)	339	-0.273994	0.0259268	Amino acid	Tryptophan metabolism
histidylproline (saliva)	328	-0.291991	0.0259755	Peptide	Dipeptide
thymidine (saliva)	328	-0.285295	0.0263026	Nucleotide	Pyrimidine metabolism, thymine containing
X-01911 (urine)	358	-0.277023	0.026395	Unknown	Unknown
X-12776 (plasma)	353	-0.279918	0.0265294	Unknown	Unknown
X-12849 (urine)	354	-0.272928	0.026815	Unknown	Unknown
3-hydroxybutyrate (BHBA) (plasma)	355	0.270915	0.0271652	Lipid	Ketone bodies
X-18929 (urine)	317	-0.293272	0.0273495	Unknown	Unknown
X-15581 (saliva)	328	-0.280086	0.027642	Unknown	Unknown
X-11529 (plasma)	356	0.269815	0.0277262	Unknown	Unknown
X-15502 (plasma)	356	0.273662	0.0278189	Unknown	Unknown
biliverdin (saliva)	318	0.295858	0.027865	Cofactors and vitamins	Hemoglobin and porphyrin metabolism
taurolithocholate 3-sulfate (plasma)	298	0.305784	0.0284466	Lipid	Bile acid metabolism
3-aminoisobutyrate (urine)	358	-0.273592	0.0286321	Nucleotide	Pyrimidine metabolism, thymine containing; Valine, leucine and isoleucine metabolism/
N2,N2-dimethylguanosine (plasma)	312	-0.289114	0.0287513	Nucleotide	Purine metabolism, guanine containing
X-02269 (plasma)	351	-0.22979	0.0292499	Unknown	Unknown
X-13537 (saliva)	270	-0.316892	0.0296371	Unknown	Unknown
arabinose (plasma)	339	0.262864	0.0298397	Carbohydrate	Nucleotide sugars, pentose metabolism
pyroglutamine* (saliva)	268	-0.305321	0.0304075	Amino acid	Glutamate metabolism
X-12944 (saliva)	281	0.300634	0.0306862	Unknown	Unknown
3-hydroxypropanoate (urine)	359	0.267076	0.0308804	Lipid	Fatty acid, monohydroxy
1-oleoylglycerol (1-monoolein) (plasma)	289	0.297107	0.0311217	Lipid	Monoacylglycerol
3-methylxanthine (urine)	351	-0.260482	0.0313406	Xenobiotics	Xanthine metabolism
N-6-trimethyllysine (urine)	355	-0.270552	0.0320117	Amino acid	Lysine metabolism
phenol sulfate (urine)	359	-0.255612	0.0325768	Amino acid	Phenylalanine & tyrosine metabolism
X-11561 (plasma)	356	-0.21178	0.0325967	Unknown	Unknown
N6-carbamoylthreonyladenosine (plasma)	336	-0.267922	0.0327408	Nucleotide	Purine metabolism, guanine containing
X-15503 (plasma)	332	-0.261485	0.0331638	Unknown	Unknown
X-11593 (plasma)	356	-0.247057	0.0331659	Unknown	Unknown
X-11564 (plasma)	356	-0.226675	0.0335306	Unknown	Unknown
X-13458 (saliva)	323	-0.284346	0.0335802	Unknown	Unknown
N-acetylalanine (plasma)	356	-0.259242	0.0335995	Amino acid	Alanine and aspartate metabolism
histidine (plasma)	356	-0.26207	0.0337427	Amino acid	Histidine metabolism
X-13724 (urine)	344	-0.262134	0.0338692	Unknown	Unknown
X-12745 (urine)	353	-0.263774	0.0340056	Unknown	Unknown
3-hydroxyoctanoate (plasma)	310	0.283166	0.0340451	Lipid	Fatty acid, monohydroxy
X-18938 (saliva)	328	-0.271026	0.0349749	Unknown	Unknown
X-13285 (saliva)	328	-0.266402	0.0355625	Unknown	Unknown
itaconate (methylenesuccinate) (urine)	356	-0.257559	0.035588	Energy	Krebs cycle
X-18368 (urine)	331	0.27087	0.0358026	Unknown	Unknown
3-(3-hydroxyphenyl)propionate (urine)	359	0.252954	0.0358661	Amino acid	Phenylalanine & tyrosine metabolism
X-12685 (urine)	352	0.259383	0.0360165	Unknown	Unknown
X-13647 (saliva)	326	-0.275288	0.0361013	Unknown	Unknown
X-16124 (plasma)	356	-0.26315	0.0363415	Unknown	Unknown
hexadecanedioate (saliva)	278	-0.292437	0.0366032	Lipid	Fatty acid, dicarboxylate
valerate (saliva)	328	-0.275452	0.0369452	Lipid	Short chain fatty acid
C-glycosyltryptophan* (plasma)	355	-0.239116	0.037325	Amino acid	Tryptophan metabolism
X-11204 (plasma)	356	-0.262114	0.0380247	Unknown	Unknown
sorbitol (saliva)	324	-0.267429	0.0386667	Carbohydrate	Fructose, mannose, galactose, starch, and sucrose metabolism
X-17330 (urine)	359	-0.256163	0.0387223	Unknown	Unknown
X-14082 (urine)	321	-0.249617	0.0388971	Unknown	Unknown
2-hydroxyhippurate (salicylurate) (urine)	359	0.249598	0.0395703	Xenobiotics	Benzoate metabolism
X-16669 (urine)	358	0.254722	0.0400163	Unknown	Unknown
urate (saliva)	278	-0.291185	0.0402047	Nucleotide	Purine metabolism, urate metabolism
X-16124 (urine)	359	-0.255955	0.0402727	Unknown	Unknown
glycerol 3-phosphate (G3P) (plasma)	355	-0.257794	0.0405292	Lipid	Glycerolipid metabolism
X-17359 (urine)	354	-0.253732	0.0405783	Unknown	Unknown
X-13706 (urine)	359	-0.251669	0.0407681	Unknown	Unknown
5alpha-androstan-3beta,17alpha-diol disulfate (plasma)	356	-0.233837	0.0411991	Lipid	Sterol/Steroid
2-linoleoylglycerophosphocholine* (plasma)	356	-0.244646	0.0413315	Lipid	Lysolipid
phenylacetate (plasma)	356	0.253664	0.0413498	Amino acid	Phenylalanine & tyrosine metabolism
arabinose (urine)	359	-0.24568	0.0416076	Carbohydrate	Nucleotide sugars, pentose metabolism
X-15222 (plasma)	338	-0.261141	0.0418748	Unknown	Unknown
X-19146 (urine)	357	-0.25374	0.042335	Unknown	Unknown
X-12124 (urine)	359	-0.239469	0.0435062	Unknown	Unknown
X-12442 (plasma)	355	-0.25234	0.0436292	Unknown	Unknown
X-19489 (saliva)	277	-0.275996	0.0438653	Unknown	Unknown
X-11522 (plasma)	356	-0.231105	0.0441163	Unknown	Unknown
5-methyluridine (ribothymidine) (plasma)	355	-0.240742	0.0442512	Nucleotide	Pyrimidine metabolism, uracil containing
X-11342 (plasma)	282	0.283246	0.0445498	Unknown	Unknown
X-13671 (saliva)	279	-0.282002	0.0446679	Unknown	Unknown
5-hydroxymethyl-2-furoic acid (saliva)	328	-0.262669	0.0446751	Amino acid	Phenylalanine &amp; tyrosine metabolism
hippurate (saliva)	328	-0.253703	0.0448948	Xenobiotics	Benzoate metabolism
1,7-dimethylurate (urine)	355	-0.237423	0.0449968	Xenobiotics	Xanthine metabolism
3-hydroxysebacate (urine)	358	0.240064	0.0450739	Lipid	Fatty acid, monohydroxy
4-hydroxyphenylacetate (plasma)	356	0.250808	0.0451858	Amino acid	Phenylalanine & tyrosine metabolism
X-16578 (plasma)	356	-0.254997	0.045208	Unknown	Unknown
4-imidazoleacetate (urine)	345	0.250376	0.0455431	Amino acid	Histidine metabolism
X-13737 (urine)	357	-0.24513	0.0459256	Unknown	Unknown
X-11334 (urine)	358	-0.241215	0.0461489	Unknown	Unknown
4-methyl-2-oxopentanoate (saliva)	328	-0.26047	0.0469121	Amino acid	Valine, leucine and isoleucine metabolism
X-11687 (plasma)	336	-0.242987	0.0473102	Unknown	Unknown
X-16206 (plasma)	353	-0.248675	0.0474092	Unknown	Unknown
X-19497 (saliva)	328	-0.263272	0.047716	Unknown	Unknown
catechol sulfate (plasma)	353	-0.241479	0.0479148	Xenobiotics	Benzoate metabolism
N-acetylleucine (urine)	340	0.24248	0.0479818	Amino acid	Valine, leucine and isoleucine metabolism
chiro-inositol (urine)	342	0.236654	0.0480397	Lipid	Inositol metabolism
X-19136 (saliva)	321	-0.266386	0.0481103	Unknown	Unknown
vanillate (urine)	326	-0.257424	0.0482642	Xenobiotics	Food component/Plant
5-methylthioadenosine (MTA) (urine)	359	-0.247301	0.0484185	Amino acid	Polyamine metabolism
X-13772 (urine)	326	-0.262437	0.0486018	Unknown	Unknown
indolelactate (saliva)	328	-0.261658	0.0486552	Amino acid	Tryptophan metabolism
X-15863 (urine)	359	-0.234391	0.0488392	Unknown	Unknown
X-13728 (plasma)	356	-0.244218	0.0490474	Unknown	Unknown
X-17254 (saliva)	322	-0.261368	0.0494208	Unknown	Unknown
glycodeoxycholate (plasma)	301	0.259432	0.0496603	Lipid	Bile acid metabolism
tartarate (plasma)	351	-0.248325	0.0497771	Xenobiotics	Food component/Plant
12-dehydrocholate (urine)	359	-0.244196	0.0499641	Lipid	Bile acid metabolism
X-12851 (plasma)	356	0.23157	0.0500651	Unknown	Unknown
glutamine (urine)	356	-0.243324	0.0507322	Amino acid	Glutamate metabolism
X-12270 (urine)	358	-0.241299	0.0510326	Unknown	Unknown
glucosamine (urine)	333	0.254015	0.0514245	Carbohydrate	Aminosugars metabolism
arabitol (saliva)	278	-0.274018	0.0516639	Carbohydrate	Nucleotide sugars, pentose metabolism
pseudoephedrine (urine)	355	-0.244159	0.0520255	Xenobiotics	Drug
triethanolamine (saliva)	327	-0.255509	0.0525071	Xenobiotics	Chemical
glutarate (pentanedioate) (saliva)	279	-0.272974	0.0525466	Amino acid	Lysine metabolism
theobromine (urine)	348	-0.23897	0.0534694	Xenobiotics	Xanthine metabolism
X-11452 (urine)	358	-0.241309	0.0534878	Unknown	Unknown
5-oxoproline (plasma)	356	-0.234864	0.0539975	Amino acid	Glutathione metabolism
glutamine (plasma)	356	-0.23987	0.0540962	Amino acid	Glutamate metabolism
pipecolate (saliva)	274	0.281361	0.0542114	Amino acid	Lysine metabolism
X-11332 (urine)	354	-0.22944	0.0542228	Unknown	Unknown
X-13838 (urine)	359	-0.238892	0.0547972	Unknown	Unknown
X-12339 (urine)	359	0.234589	0.0552782	Unknown	Unknown
prolylglycine (urine)	359	0.216708	0.0563691	Peptide	Dipeptide
2-oxindole-3-acetate (urine)	353	0.238848	0.0566983	Xenobiotics	Food component/Plant
X-19380 (urine)	341	0.236322	0.0570762	Unknown	Unknown
triethanolamine (urine)	331	-0.242932	0.0570861	Xenobiotics	Chemical
X-12802 (plasma)	355	-0.238208	0.0571248	Unknown	Unknown
tiglyl carnitine (plasma)	325	0.229349	0.0576573	Amino acid	Valine, leucine and isoleucine metabolism
X-18162 (saliva)	326	-0.248892	0.0577824	Unknown	Unknown
X-11390 (urine)	357	0.223916	0.0579341	Unknown	Unknown
4-methyl-2-oxopentanoate (plasma)	356	0.233139	0.0580018	Amino acid	Valine, leucine and isoleucine metabolism
2-hydroxyhippurate (salicylurate) (saliva)	324	0.243115	0.0581248	Xenobiotics	Benzoate metabolism
trimethylamine N-oxide (urine)	321	-0.249181	0.0582309	Lipid	Glycerolipid metabolism
X-12846 (plasma)	338	0.233089	0.0584012	Unknown	Unknown
3-methyl-2-oxobutyrate (plasma)	356	0.233002	0.0589624	Amino acid	Valine, leucine and isoleucine metabolism
methylsuccinate (saliva)	328	-0.24386	0.0592612	Amino acid	Valine, leucine and isoleucine metabolism
diglycerol (urine)	359	-0.233573	0.0594088	Xenobiotics	Chemical
3-hydroxypropanoate (plasma)	352	0.240204	0.0595559	Lipid	Fatty acid, monohydroxy
X-12602 (urine)	337	-0.22987	0.0598401	Unknown	Unknown
X-15605 (saliva)	258	-0.271506	0.0599544	Unknown	Unknown
X-15393 (saliva)	324	-0.251619	0.0600843	Unknown	Unknown
X-12244 (urine)	359	-0.208762	0.0605087	Unknown	Unknown
X-11530 (plasma)	354	-0.217712	0.0608529	Unknown	Unknown
3-(4-hydroxyphenyl)lactate (urine)	339	0.237814	0.0616947	Amino acid	Phenylalanine & tyrosine metabolism
X-13230 (urine)	359	-0.230165	0.0618974	Unknown	Unknown
X-12688 (urine)	320	-0.248675	0.0621259	Unknown	Unknown
X-13640 (plasma)	351	-0.238959	0.0624956	Unknown	Unknown
X-12175 (urine)	359	-0.226659	0.0630947	Unknown	Unknown
uridine (saliva)	328	-0.244908	0.0635315	Nucleotide	Pyrimidine metabolism, uracil containing
cholesterol (plasma)	356	-0.236108	0.063635	Lipid	Sterol/Steroid
X-17705 (plasma)	351	0.231193	0.0638182	Unknown	Unknown
X-12730 (plasma)	356	-0.231809	0.0638355	Unknown	Unknown
X-12565 (urine)	358	-0.228862	0.0639762	Unknown	Unknown
eicosanodioate (saliva)	277	-0.265335	0.0641129	Lipid	Fatty acid, dicarboxylate
X-12214 (urine)	356	-0.230561	0.064616	Unknown	Unknown
X-16666 (urine)	357	0.228933	0.065338	Unknown	Unknown
1,2-dipalmitoylglycerol (plasma)	304	0.245632	0.066208	Lipid	Diacylglycerol
cis-4-decenoyl carnitine (plasma)	309	-0.249151	0.0669194	Lipid	Carnitine metabolism
X-17320 (urine)	340	-0.232135	0.0672936	Unknown	Unknown
X-17706 (urine)	352	-0.230598	0.0675563	Unknown	Unknown
X-17351 (urine)	347	-0.22528	0.0679646	Unknown	Unknown
5,6-dihydrothymine (saliva)	328	-0.240629	0.0691528	Nucleotide	Pyrimidine metabolism, thymine containing
X-12722 (urine)	323	-0.228591	0.0695617	Unknown	Unknown
indolepropionate (plasma)	353	-0.2277	0.0700403	Amino acid	Tryptophan metabolism
X-13693 (urine)	350	-0.227837	0.0700871	Unknown	Unknown
neopterin (urine)	357	-0.223223	0.0702389	Nucleotide	Purine metabolism, guanine containing
glutamate (plasma)	356	0.208817	0.0703998	Amino acid	Glutamate metabolism
2-hydroxypalmitate (plasma)	356	0.226878	0.0705237	Lipid	Fatty acid, monohydroxy
3-phosphoglycerate (urine)	359	0.224149	0.0712998	Carbohydrate	Glycolysis, gluconeogenesis, pyruvate metabolism
X-07765 (urine)	352	-0.228353	0.0716192	Unknown	Unknown
X-18964 (urine)	355	0.227394	0.0717684	Unknown	Unknown
guanine (urine)	321	-0.236919	0.0718351	Nucleotide	Purine metabolism, guanine containing
4-hydroxybenzoate (urine)	358	-0.223525	0.0726214	Xenobiotics	Benzoate metabolism
mannitol (urine)	356	-0.214532	0.0741463	Carbohydrate	Fructose, mannose, galactose, starch, and sucrose metabolism
X-16674 (urine)	352	-0.226629	0.0741542	Unknown	Unknown
gluconate (saliva)	275	-0.248623	0.0742025	Carbohydrate	Nucleotide sugars, pentose metabolism
X-15668 (plasma)	356	0.224616	0.0743706	Unknown	Unknown
gamma-glutamylisoleucine* (urine)	358	0.221718	0.0744567	Peptide	gamma-glutamyl
creatine (plasma)	356	0.212518	0.0747205	Amino acid	Creatine metabolism
X-17185 (urine)	357	-0.222899	0.0750266	Unknown	Unknown
azelate (nonanedioate) (saliva)	280	-0.246104	0.0750408	Lipid	Fatty acid, dicarboxylate
caprate (10:0) (saliva)	280	-0.249694	0.0752203	Lipid	Medium chain fatty acid
isovalerylcarnitine (saliva)	268	0.260571	0.0752694	Amino acid	Valine, leucine and isoleucine metabolism
X-12225 (urine)	359	-0.216783	0.0759541	Unknown	Unknown
gamma-aminobutyrate (GABA) (saliva)	262	0.262387	0.0760979	Amino acid	Glutamate metabolism
N1-Methyl-2-pyridone-5-carboxamide (plasma)	356	0.222725	0.0763675	Cofactors and vitamins	Nicotinate and nicotinamide metabolism
X-12686 (urine)	359	-0.219784	0.0766658	Unknown	Unknown
4-androsten-3beta,17beta-diol disulfate 2* (plasma)	354	0.205441	0.0775544	Lipid	Sterol/Steroid
X-13727 (plasma)	353	0.218188	0.07795	Unknown	Unknown
3-hydroxy-2-ethylpropionate (plasma)	341	0.215542	0.0781451	Amino acid	Valine, leucine and isoleucine metabolism
dimethylglycine (plasma)	353	-0.206265	0.0783498	Amino acid	Glycine, serine and threonine metabolism
glutamine-glutamate (saliva)	328	-0.231397	0.0803074	Peptide	Dipeptide
X-12814 (plasma)	356	0.213933	0.0803237	Unknown	Unknown
D-urobilin (plasma)	353	0.224834	0.0810502	Cofactors and vitamins	Hemoglobin and porphyrin metabolism
X-18111 (saliva)	274	-0.234049	0.081977	Unknown	Unknown
X-18342 (urine)	325	-0.228435	0.0825488	Unknown	Unknown
tryptophylserine (saliva)	328	-0.230294	0.0825805	Peptide	Dipeptide
X-13846 (urine)	335	-0.218524	0.0826975	Unknown	Unknown
X-18965 (urine)	356	-0.213604	0.0832647	Unknown	Unknown
X-11979 (urine)	357	-0.216019	0.0834828	Unknown	Unknown
theobromine (plasma)	354	-0.212582	0.0834928	Xenobiotics	Xanthine metabolism
taurine (urine)	339	-0.203635	0.0841448	Amino acid	Cysteine, methionine, SAM, taurine metabolism
X-11469 (plasma)	351	-0.180317	0.0842953	Unknown	Unknown
tartarate (saliva)	275	-0.245166	0.0846428	Xenobiotics	Food component/Plant
X-15486 (urine)	359	-0.205171	0.0850994	Unknown	Unknown
iminodiacetate (IDA) (plasma)	355	-0.216194	0.0855901	Xenobiotics	Chemical
X-19142 (plasma)	356	0.211332	0.085596	Unknown	Unknown
X-12364 (urine)	359	-0.199622	0.0856613	Unknown	Unknown
X-11444 (urine)	351	-0.21944	0.0857846	Unknown	Unknown
glucose-6-phosphate (G6P) (saliva)	269	0.25224	0.085793	Carbohydrate	Glycolysis, gluconeogenesis, pyruvate metabolism
X-14588 (plasma)	356	-0.205782	0.0861521	Unknown	Unknown
X-15487 (saliva)	327	-0.226882	0.0876953	Unknown	Unknown
lysine (urine)	359	0.213086	0.088038	Amino acid	Lysine metabolism
X-17674 (urine)	352	-0.21049	0.0880923	Unknown	Unknown
phenylalanylphenylalanine (saliva)	328	-0.223207	0.0887569	Peptide	Dipeptide
milnacipran (urine)	356	-0.21454	0.0893955	Xenobiotics	Drug
X-12701 (urine)	358	-0.212315	0.0894275	Unknown	Unknown
X-12195 (plasma)	352	0.217696	0.0899458	Unknown	Unknown
X-13106 (urine)	349	-0.20787	0.0903609	Unknown	Unknown
X-17765 (plasma)	355	0.213626	0.0908634	Unknown	Unknown
X-14626 (urine)	358	0.206162	0.0908908	Unknown	Unknown
X-14626 (plasma)	355	0.215931	0.090901	Unknown	Unknown
X-12398 (urine)	353	-0.209732	0.0909754	Unknown	Unknown
X-15371 (saliva)	325	-0.221369	0.0911799	Unknown	Unknown
glycolate (hydroxyacetate) (saliva)	279	-0.231883	0.0915458	Xenobiotics	Chemical
X-12293 (urine)	359	-0.204748	0.0923294	Unknown	Unknown
X-12360 (urine)	301	0.22708	0.0924218	Unknown	Unknown
5-oxoproline (saliva)	280	0.241034	0.0928169	Amino acid	Glutathione metabolism
X-17628 (plasma)	356	-0.21201	0.0933567	Unknown	Unknown
X-17682 (plasma)	355	-0.194489	0.0935237	Unknown	Unknown
X-15650 (plasma)	336	-0.216622	0.0935982	Unknown	Unknown
homocitrulline (plasma)	356	-0.207125	0.0936318	Amino acid	Urea cycle; arginine-, proline-, metabolism
erythritol (plasma)	352	0.191248	0.0937165	Xenobiotics	Sugar, sugar substitute, starch
pyridoxate (plasma)	351	0.205719	0.0940221	Cofactors and vitamins	Vitamin B6 metabolism
X-13837 (urine)	304	-0.224588	0.0940683	Unknown	Unknown
X-11849 (plasma)	350	-0.201164	0.0945333	Unknown	Unknown
X-17453 (plasma)	355	0.211326	0.0947032	Unknown	Unknown
X-13431 (plasma)	311	-0.224862	0.094911	Unknown	Unknown
2-hydroxydecanoic acid (plasma)	355	-0.207123	0.0951068	Lipid	Fatty acid, monohydroxy
X-17346 (plasma)	352	-0.210138	0.0953423	Unknown	Unknown
X-16869 (plasma)	348	-0.216333	0.0956461	Unknown	Unknown
X-15493 (saliva)	325	0.222741	0.0957454	Unknown	Unknown
tyramine (urine)	351	-0.209514	0.0959654	Amino acid	Phenylalanine & tyrosine metabolism
4-hydroxyphenylpyruvate (saliva)	328	-0.218578	0.0963292	Amino acid	Phenylalanine & tyrosine metabolism
X-17501 (saliva)	328	-0.217042	0.0965854	Unknown	Unknown
X-17316 (plasma)	355	-0.211917	0.0972549	Unknown	Unknown
X-13706 (saliva)	324	0.221735	0.0976117	Unknown	Unknown
X-18853 (saliva)	328	-0.216178	0.0978975	Unknown	Unknown
maltotetraose (plasma)	356	0.207752	0.0981583	Carbohydrate	Oligosaccharide
acetylcarnitine (urine)	359	-0.205841	0.098518	Lipid	Carnitine metabolism
beta-hydroxyisovalerate (plasma)	356	0.206896	0.0986862	Amino acid	Valine, leucine and isoleucine metabolism
butyrylcarnitine (urine)	318	-0.221671	0.0989513	Lipid	Fatty acid metabolism (also BCAA metabolism)
X-17010 (urine)	341	0.20394	0.100157	Unknown	Unknown
adenosine 5'-monophosphate (AMP) (plasma)	351	0.204103	0.100213	Nucleotide	Purine metabolism, adenine containing
cysteine (saliva)	328	-0.216724	0.100335	Amino acid	Cysteine, methionine, SAM, taurine metabolism
X-12636 (urine)	358	-0.187666	0.100375	Unknown	Unknown
indolelactate (plasma)	355	-0.183497	0.100849	Amino acid	Tryptophan metabolism
N-acetylserine (urine)	326	-0.209478	0.101962	Amino acid	Glycine, serine and threonine metabolism
laurate (12:0) (plasma)	356	-0.191715	0.102788	Lipid	Medium chain fatty acid
X-16943 (plasma)	342	-0.209567	0.104344	Unknown	Unknown
gluconate (urine)	355	0.185315	0.105927	Carbohydrate	Nucleotide sugars, pentose metabolism
2,4,6-trihydroxybenzoate (urine)	332	-0.199639	0.106157	Xenobiotics	Benzoate metabolism
1,2-propanediol (saliva)	278	-0.234281	0.106525	Lipid	Ketone bodies
X-17685 (urine)	355	-0.198865	0.107275	Unknown	Unknown
X-15607 (saliva)	326	-0.212811	0.107337	Unknown	Unknown
X-17188 (plasma)	347	-0.206388	0.10862	Unknown	Unknown
caproate (6:0) (saliva)	327	-0.209456	0.109351	Lipid	Medium chain fatty acid
X-12748 (urine)	359	-0.193551	0.109369	Unknown	Unknown
X-17345 (urine)	323	0.194616	0.10939	Unknown	Unknown
trans-4-hydroxyproline (plasma)	356	-0.195595	0.109408	Amino acid	Urea cycle; arginine-, proline-, metabolism
decanoylcarnitine (plasma)	355	-0.201488	0.111493	Lipid	Carnitine metabolism
X-11835 (urine)	359	-0.190526	0.111562	Unknown	Unknown
X-11521 (plasma)	346	-0.202249	0.111728	Unknown	Unknown
X-12543 (urine)	342	-0.201794	0.112045	Unknown	Unknown
3-methylglutaconate (urine)	347	-0.189993	0.112274	Amino acid	Lysine metabolism
1-linoleoylglycerophosphocholine (plasma)	355	-0.191462	0.113421	Lipid	Lysolipid
X-17614 (plasma)	350	0.200124	0.113643	Unknown	Unknown
X-16087 (urine)	357	-0.188055	0.11413	Unknown	Unknown
X-11856 (plasma)	346	0.203538	0.114914	Unknown	Unknown
X-13668 (saliva)	328	-0.205744	0.11495	Unknown	Unknown
X-12696 (urine)	355	-0.188647	0.114998	Unknown	Unknown
proline (plasma)	355	0.196435	0.115193	Amino acid	Urea cycle; arginine-, proline-, metabolism
pyruvate (urine)	357	-0.190005	0.115482	Carbohydrate	Glycolysis, gluconeogenesis, pyruvate metabolism
3-methyl-2-oxovalerate (saliva)	328	-0.205309	0.115535	Amino acid	Valine, leucine and isoleucine metabolism
X-19299 (saliva)	324	-0.209366	0.115633	Unknown	Unknown
X-12740 (plasma)	356	0.200155	0.115916	Unknown	Unknown
X-16063 (plasma)	351	-0.202209	0.115968	Unknown	Unknown
X-13729 (urine)	320	0.202461	0.116428	Unknown	Unknown
pregnen-diol disulfate* (plasma)	356	0.179407	0.116482	Lipid	Sterol/Steroid
X-13046 (urine)	333	-0.203068	0.116632	Unknown	Unknown
X-15728 (plasma)	356	-0.189864	0.116902	Unknown	Unknown
isoleucylglycine (saliva)	278	0.224737	0.117072	Peptide	Dipeptide
X-12714 (urine)	359	-0.192752	0.117588	Unknown	Unknown
2-hydroxy-3-methylvalerate (plasma)	294	0.20609	0.11772	Amino acid	Valine, leucine and isoleucine metabolism
X-12823 (urine)	359	-0.184337	0.118018	Unknown	Unknown
3-dehydrocarnitine* (saliva)	275	0.220893	0.118109	Lipid	Carnitine metabolism
X-12231 (urine)	357	-0.195765	0.118134	Unknown	Unknown
X-17673 (plasma)	355	0.198246	0.118273	Unknown	Unknown
X-17340 (urine)	352	-0.196139	0.119788	Unknown	Unknown
serine (plasma)	356	-0.193921	0.121143	Amino acid	Glycine, serine and threonine metabolism
X-18968 (plasma)	353	0.198542	0.121697	Unknown	Unknown
X-16626 (saliva)	279	-0.207207	0.121813	Unknown	Unknown
X-18929 (plasma)	335	-0.19488	0.121958	Unknown	Unknown
4-androsten-3beta,17beta-diol disulfate 1* (plasma)	355	0.182707	0.122181	Lipid	Sterol/Steroid
serine (urine)	359	-0.190825	0.12246	Amino acid	Glycine, serine and threonine metabolism
3,5-dihydroxybenzoic acid (urine)	344	-0.195992	0.12377	Xenobiotics	Food component/Plant
alpha-glutamylglutamate (saliva)	328	-0.203616	0.123902	Peptide	Dipeptide
X-13843 (urine)	358	-0.190977	0.123973	Unknown	Unknown
uridine (plasma)	356	-0.194735	0.124327	Nucleotide	Pyrimidine metabolism, uracil containing
X-13772 (saliva)	328	-0.198671	0.124624	Unknown	Unknown
X-15160 (saliva)	259	0.227379	0.124663	Unknown	Unknown
X-17360 (urine)	315	-0.200951	0.124708	Unknown	Unknown
hydroquinone sulfate (urine)	355	-0.191904	0.126112	Xenobiotics	Drug
N-acetylglycine (plasma)	349	-0.189041	0.126168	Amino acid	Glycine, serine and threonine metabolism
isobutyrylcarnitine (saliva)	328	0.203192	0.126372	Amino acid	Valine, leucine and isoleucine metabolism
gamma-CEHC glucuronide* (urine)	358	-0.189516	0.126938	Cofactors and vitamins	Tocopherol metabolism
imidazole propionate (saliva)	278	0.202965	0.127016	Amino acid	Histidine metabolism
tigloylglycine (urine)	356	-0.170011	0.12717	Amino acid	Valine, leucine and isoleucine metabolism
cysteine-glutathione disulfide (plasma)	313	-0.205066	0.127252	Amino acid	Glutathione metabolism
X-12254 (plasma)	343	-0.198468	0.127548	Unknown	Unknown
X-15675 (saliva)	279	-0.212903	0.127564	Unknown	Unknown
threonylvaline (saliva)	328	-0.200751	0.128057	Peptide	Dipeptide
1-linoleoylglycerophosphoethanolamine* (plasma)	356	-0.192066	0.128136	Lipid	Lysolipid
X-11550 (plasma)	354	-0.193449	0.129566	Unknown	Unknown
X-12815 (urine)	359	0.18952	0.129654	Unknown	Unknown
1-methylxanthine (urine)	358	-0.185096	0.130015	Xenobiotics	Xanthine metabolism
phenylalanylleucine (saliva)	275	0.217292	0.130024	Peptide	Dipeptide
X-17345 (plasma)	356	0.173201	0.13055	Unknown	Unknown
N-formylmethionine (urine)	295	0.201488	0.131261	Amino acid	Cysteine, methionine, SAM, taurine metabolism
2-methylhippurate (urine)	343	0.19131	0.132323	Xenobiotics	Benzoate metabolism
X-11429 (urine)	358	-0.18644	0.133016	Unknown	Unknown
N-acetylisoleucine (urine)	358	0.183134	0.133541	Amino acid	Valine, leucine and isoleucine metabolism
phosphoethanolamine (saliva)	328	-0.19603	0.134178	Lipid	Glycerolipid metabolism
X-17398 (urine)	359	-0.185804	0.134559	Unknown	Unknown
arabonate (saliva)	278	-0.211929	0.134601	Cofactors and vitamins	Ascorbate and aldarate metabolism
X-12833 (urine)	337	0.189734	0.135817	Unknown	Unknown
glycerol 2-phosphate (plasma)	341	-0.192984	0.136273	Xenobiotics	Chemical
X-17146 (saliva)	326	-0.198644	0.136311	Unknown	Unknown
sucralose (saliva)	324	-0.198974	0.137086	Carbohydrate	Fructose, mannose, galactose, starch, and sucrose metabolism
X-12821 (urine)	323	0.188507	0.137668	Unknown	Unknown
dehydroisoandrosterone sulfate (DHEA-S) (saliva)	327	-0.191754	0.138106	Lipid	Sterol/Steroid
N-acetyl-beta-alanine (plasma)	352	0.187556	0.138454	Amino acid	Alanine and aspartate metabolism
X-17162 (plasma)	356	0.183199	0.138591	Unknown	Unknown
3-hydroxyindolin-2-one (urine)	359	0.184215	0.138783	Xenobiotics	Food component/Plant
X-11850 (urine)	359	-0.179276	0.139219	Unknown	Unknown
2-hydroxypalmitate (saliva)	281	0.208684	0.139935	Lipid	Fatty acid, monohydroxy
X-16426 (saliva)	319	-0.198669	0.140502	Unknown	Unknown
arginylphenylalanine (saliva)	263	0.220194	0.141119	Peptide	Dipeptide
X-12262 (plasma)	353	-0.185994	0.141488	Unknown	Unknown
X-03056 (urine)	359	-0.184786	0.143421	Unknown	Unknown
HWESASLLR (plasma)	293	0.202105	0.143658	Peptide	Polypeptide
X-11838 (plasma)	356	-0.180141	0.143705	Unknown	Unknown
histamine (saliva)	326	0.195487	0.144054	Amino acid	Histidine metabolism
X-18309 (saliva)	263	-0.20437	0.14433	Unknown	Unknown
X-17185 (saliva)	327	-0.194739	0.144351	Unknown	Unknown
3-carboxy-4-methyl-5-propyl-2-furanpropanoate (CMPF) (plasma)	356	-0.155182	0.144692	Lipid	Fatty acid, dicarboxylate
nonadecanoate (19:0) (plasma)	356	0.18339	0.144843	Lipid	Long chain fatty acid
taurocholenate sulfate* (urine)	319	0.192676	0.145049	Lipid	Bile acid metabolism
isoleucine (plasma)	356	0.179396	0.145379	Amino acid	Valine, leucine and isoleucine metabolism
cytidine (saliva)	328	-0.187453	0.146707	Nucleotide	Pyrimidine metabolism, cytidine containing
sebacate (decanedioate) (saliva)	272	-0.19667	0.147333	Lipid	Fatty acid, dicarboxylate
S-methylcysteine (urine)	357	-0.182162	0.147374	Amino acid	Cysteine, methionine, SAM, taurine metabolism
X-15577 (saliva)	328	-0.186039	0.147796	Unknown	Unknown
4-hydroxyhippurate (urine)	359	-0.178309	0.148452	Xenobiotics	Benzoate metabolism
X-17337 (plasma)	344	-0.17801	0.148485	Unknown	Unknown
X-12834 (urine)	359	-0.179374	0.14866	Unknown	Unknown
nicotinamide (saliva)	328	-0.187415	0.148991	Cofactors and vitamins	Nicotinate and nicotinamide metabolism
fructose (urine)	359	0.177363	0.149083	Carbohydrate	Fructose, mannose, galactose, starch, and sucrose metabolism
succinylcarnitine (saliva)	270	-0.206523	0.149126	Energy	Krebs cycle
X-12713 (urine)	353	-0.179138	0.149303	Unknown	Unknown
heptaethylene glycol (urine)	356	0.181134	0.149333	Xenobiotics	Chemical
X-12261 (urine)	311	-0.190194	0.150925	Unknown	Unknown
isovalerate (saliva)	328	-0.184454	0.151783	Lipid	Fatty acid metabolism
X-14095 (saliva)	326	0.189924	0.152269	Unknown	Unknown
glucuronate (urine)	357	-0.164896	0.152566	Carbohydrate	Glycolysis, gluconeogenesis, pyruvate metabolism
X-16557 (saliva)	323	-0.1876	0.152771	Unknown	Unknown
2-aminoadipate (saliva)	277	0.200235	0.152874	Amino acid	Lysine metabolism
X-11549 (plasma)	340	-0.166095	0.152878	Unknown	Unknown
X-15580 (saliva)	328	-0.183325	0.154024	Unknown	Unknown
hexanoylcarnitine (plasma)	355	-0.178032	0.154918	Lipid	Carnitine metabolism
X-02249 (urine)	355	-0.17917	0.15506	Unknown	Unknown
X-12258 (urine)	358	-0.175855	0.155455	Unknown	Unknown
X-12306 (urine)	347	-0.170931	0.155655	Unknown	Unknown
X-13727 (saliva)	327	-0.189371	0.156837	Unknown	Unknown
orotate (urine)	357	0.176588	0.157305	Nucleotide	Pyrimidine metabolism, orotate containing
X-13729 (plasma)	356	0.175812	0.157751	Unknown	Unknown
4-ethylphenylsulfate (plasma)	322	-0.182504	0.158354	Xenobiotics	Benzoate metabolism
X-15812 (urine)	336	-0.181762	0.15915	Unknown	Unknown
3-methylhistidine (plasma)	340	-0.177911	0.159281	Amino acid	Histidine metabolism
X-12411 (plasma)	356	-0.155808	0.160385	Unknown	Unknown
X-17699 (urine)	311	-0.175928	0.160424	Unknown	Unknown
X-12063 (plasma)	354	0.171552	0.160577	Unknown	Unknown
X-11851 (plasma)	350	0.176844	0.160686	Unknown	Unknown
valine (plasma)	356	0.170041	0.161928	Amino acid	Valine, leucine and isoleucine metabolism
2-stearoylglycerophosphocholine* (plasma)	356	-0.172928	0.161978	Lipid	Lysolipid
pantothenate (urine)	358	0.161946	0.161985	Cofactors and vitamins	Pantothenate and CoA metabolism
alanine (saliva)	281	0.196008	0.16199	Amino acid	Alanine and aspartate metabolism
alanylvaline (saliva)	328	-0.186001	0.162453	Peptide	Dipeptide
X-13553 (urine)	359	-0.170561	0.163193	Unknown	Unknown
cystine (plasma)	298	0.185966	0.163311	Amino acid	Cysteine, methionine, SAM, taurine metabolism
threonine (saliva)	278	0.198342	0.163313	Amino acid	Glycine, serine and threonine metabolism
X-12254 (saliva)	321	-0.185537	0.163355	Unknown	Unknown
X-18774 (plasma)	354	0.172825	0.163611	Unknown	Unknown
X-17367 (plasma)	353	-0.169257	0.163969	Unknown	Unknown
X-11858 (plasma)	340	-0.162996	0.16426	Unknown	Unknown
aspartame (saliva)	322	-0.186103	0.164548	Xenobiotics	Food component/Plant
X-13700 (urine)	300	-0.189007	0.164734	Unknown	Unknown
scyllo-inositol (saliva)	276	-0.199188	0.165011	Lipid	Inositol metabolism
X-12131 (urine)	359	-0.168994	0.166702	Unknown	Unknown
4-acetamidobutanoate (urine)	359	-0.168937	0.167067	Amino acid	Guanidino and acetamido metabolism
N-acetylphenylalanine (saliva)	277	0.19882	0.167436	Amino acid	Phenylalanine & tyrosine metabolism
5,6-dihydrothymine (urine)	358	-0.169516	0.168071	Nucleotide	Pyrimidine metabolism, thymine containing
tryptophan betaine (plasma)	356	-0.156636	0.168348	Amino acid	Tryptophan metabolism
pimelate (heptanedioate) (urine)	332	-0.182013	0.169423	Lipid	Fatty acid, dicarboxylate
X-13844 (urine)	354	-0.153924	0.169502	Unknown	Unknown
beta-sitosterol (saliva)	326	0.182309	0.169649	Lipid	Sterol/Steroid
X-17322 (urine)	356	-0.163325	0.170008	Unknown	Unknown
X-12637 (urine)	355	-0.159436	0.170239	Unknown	Unknown
X-11437 (plasma)	311	-0.174699	0.170963	Unknown	Unknown
X-12101 (plasma)	284	0.18954	0.171148	Unknown	Unknown
X-12450 (plasma)	356	-0.173802	0.171235	Unknown	Unknown
1-methylurate (urine)	359	-0.165017	0.171513	Xenobiotics	Xanthine metabolism
gulono-1,4-lactone (saliva)	263	-0.197362	0.171581	Cofactors and vitamins	Ascorbate and aldarate metabolism
nicotinate ribonucleoside* (saliva)	328	-0.181126	0.172018	Cofactors and vitamins	Nicotinate and nicotinamide metabolism
X-11407 (saliva)	327	-0.1817	0.172558	Unknown	Unknown
X-17707 (urine)	292	-0.188625	0.172695	Unknown	Unknown
X-12234 (urine)	354	-0.171239	0.172914	Unknown	Unknown
X-12308 (urine)	299	-0.181402	0.174884	Unknown	Unknown
X-13734 (urine)	357	0.172834	0.175281	Unknown	Unknown
X-14081 (urine)	357	0.17283	0.175289	Unknown	Unknown
citrate (urine)	359	0.158801	0.175298	Energy	Krebs cycle
dodecanedioate (plasma)	330	-0.164931	0.175532	Lipid	Fatty acid, dicarboxylate
catechol sulfate (saliva)	277	-0.191749	0.176057	Xenobiotics	Benzoate metabolism
X-19134 (plasma)	352	-0.165398	0.176326	Unknown	Unknown
pyruvate (saliva)	281	0.187695	0.176442	Carbohydrate	Glycolysis, gluconeogenesis, pyruvate metabolism
X-17463 (urine)	350	-0.170125	0.176516	Unknown	Unknown
creatine (urine)	359	0.144614	0.176667	Amino acid	Creatine metabolism
leucylleucine (saliva)	263	0.201341	0.176893	Peptide	Dipeptide
X-12848 (urine)	356	-0.167883	0.177055	Unknown	Unknown
hexadecanedioate (plasma)	356	0.171313	0.17713	Lipid	Fatty acid, dicarboxylate
X-12193 (urine)	359	-0.163681	0.177187	Unknown	Unknown
tetradecanedioate (saliva)	272	-0.186176	0.177807	Lipid	Fatty acid, dicarboxylate
X-18739 (plasma)	350	-0.170596	0.177817	Unknown	Unknown
N-acetylaspartate (NAA) (urine)	358	-0.165768	0.178054	Amino acid	Alanine and aspartate metabolism
3-(4-hydroxyphenyl)lactate (saliva)	279	0.189272	0.17807	Amino acid	Phenylalanine & tyrosine metabolism
X-15735 (saliva)	261	-0.190858	0.178692	Unknown	Unknown
X-12812 (urine)	359	-0.166519	0.178778	Unknown	Unknown
X-12832 (urine)	346	-0.171099	0.179527	Unknown	Unknown
4-methylcatechol sulfate (urine)	358	-0.165155	0.179555	Xenobiotics	Benzoate metabolism
riboflavin (Vitamin B2) (urine)	324	0.167194	0.180882	Cofactors and vitamins	Riboflavin metabolism
X-11832 (plasma)	348	0.173004	0.181125	Unknown	Unknown
X-17185 (plasma)	339	-0.165433	0.181756	Unknown	Unknown
cinnamoylglycine (plasma)	356	-0.160771	0.181885	Xenobiotics	Food component/Plant
paraxanthine (urine)	350	-0.16512	0.182	Xenobiotics	Xanthine metabolism
glycylglycine (saliva)	328	-0.175252	0.18225	Peptide	Dipeptide
X-17690 (plasma)	356	-0.162598	0.182323	Unknown	Unknown
X-17328 (plasma)	356	-0.160328	0.18293	Unknown	Unknown
X-01497 (plasma)	329	-0.172492	0.183272	Unknown	Unknown
arachidonate (20:4n6) (plasma)	356	0.163545	0.184097	Lipid	Long chain fatty acid
alpha-CEHC glucuronide* (urine)	356	-0.167722	0.184193	Cofactors and vitamins	Tocopherol metabolism
pseudouridine (saliva)	328	-0.175695	0.184284	Nucleotide	Pyrimidine metabolism, uracil containing
2-docosapentaenoylglycerophosphocholine* (plasma)	351	-0.159469	0.184694	Lipid	Lysolipid
X-16125 (plasma)	354	-0.154762	0.185849	Unknown	Unknown
X-12822 (urine)	359	-0.165256	0.186759	Unknown	Unknown
X-12001 (urine)	356	-0.155482	0.186821	Unknown	Unknown
X-16940 (urine)	359	-0.163237	0.188164	Unknown	Unknown
pyroglutamylglutamine (urine)	359	-0.158692	0.190073	Peptide	Dipeptide
piperine (plasma)	353	-0.168172	0.190109	Xenobiotics	Food component/Plant
andro steroid monosulfate 2* (plasma)	355	0.159752	0.190446	Lipid	Sterol/Steroid
pelargonate (9:0) (saliva)	281	-0.181104	0.191044	Lipid	Medium chain fatty acid
X-16283 (saliva)	327	-0.174725	0.191355	Unknown	Unknown
phenylacetylglycine (urine)	351	-0.160725	0.192522	Amino acid	Phenylalanine & tyrosine metabolism
xylose (urine)	358	-0.157689	0.192593	Carbohydrate	Nucleotide sugars, pentose metabolism
Coproporphyrin I (urine)	358	0.161895	0.192696	Cofactors and vitamins	Hemoglobin and porphyrin metabolism
tyrosine (saliva)	278	0.187533	0.193187	Amino acid	Phenylalanine & tyrosine metabolism
X-14015 (urine)	358	0.164364	0.19421	Unknown	Unknown
X-12385 (urine)	359	0.156564	0.194231	Unknown	Unknown
fructose (saliva)	327	-0.172142	0.194605	Carbohydrate	Fructose, mannose, galactose, starch, and sucrose metabolism
2-hydroxyisobutyrate (urine)	359	-0.153768	0.19542	Xenobiotics	Chemical
inosine (saliva)	327	-0.172226	0.195979	Nucleotide	Purine metabolism, (hypo)xanthine/inosine containing
N-acetylthreonine (urine)	350	-0.161597	0.196292	Amino acid	Glycine, serine and threonine metabolism
X-15439 (plasma)	353	0.163348	0.196573	Unknown	Unknown
X-19373 (saliva)	322	0.173871	0.197145	Unknown	Unknown
thymidine 3'-monophosphate (saliva)	328	-0.167132	0.197152	Nucleotide	Pyrimidine metabolism, thymine containing
X-14848 (saliva)	323	0.172937	0.197342	Unknown	Unknown
2,3-butanediol (urine)	348	-0.161399	0.197769	Carbohydrate	Glycolysis, gluconeogenesis, pyruvate metabolism
levulinate (4-oxovalerate) (saliva)	275	-0.172188	0.197866	Amino acid	Valine, leucine and isoleucine metabolism
beta-alanine (plasma)	355	-0.154492	0.198095	Amino acid	Alanine and aspartate metabolism
7,8-dihydroneopterin (urine)	290	-0.179184	0.198448	Nucleotide	Purine metabolism, guanine containing
X-12410 (saliva)	325	0.171135	0.19848	Unknown	Unknown
glycerophosphorylcholine (GPC) (saliva)	328	-0.169608	0.198649	Lipid	Glycerolipid metabolism
choline (plasma)	356	-0.15577	0.198836	Lipid	Glycerolipid metabolism
X-12097 (urine)	356	-0.158489	0.199532	Unknown	Unknown
citramalate (urine)	359	-0.150877	0.200447	Amino acid	Valine, leucine and isoleucine metabolism
glycerate (saliva)	279	-0.178426	0.20069	Carbohydrate	Glycolysis, gluconeogenesis, pyruvate metabolism
X-12107 (urine)	353	-0.143451	0.200711	Unknown	Unknown
valylalanine (saliva)	270	0.187781	0.200819	Peptide	Dipeptide
phosphate (urine)	359	-0.154704	0.200898	Energy	Oxidative phosphorylation
N-acetyltryptophan (plasma)	355	-0.159804	0.201628	Amino acid	Tryptophan metabolism
X-11787 (plasma)	354	0.128608	0.202078	Unknown	Unknown
X-16649 (urine)	359	-0.15505	0.202879	Unknown	Unknown
cyclo(leu-pro) (plasma)	315	-0.163072	0.202888	Peptide	Dipeptide
X-13730 (urine)	348	-0.160671	0.203346	Unknown	Unknown
X-12886 (plasma)	353	-0.158917	0.203675	Unknown	Unknown
anserine (plasma)	352	-0.163841	0.203712	Peptide	Dipeptide derivative
X-12410 (plasma)	356	0.151014	0.20496	Unknown	Unknown
X-11561 (urine)	359	0.139254	0.205039	Unknown	Unknown
4-hydroxybutyrate (GHB) (saliva)	279	-0.174771	0.205115	Lipid	Fatty acid, monohydroxy
tiglyl carnitine (urine)	358	-0.15815	0.205243	Amino acid	Valine, leucine and isoleucine metabolism
atenolol (urine)	349	0.159395	0.205526	Xenobiotics	Drug
sucrose (saliva)	325	-0.164505	0.206259	Carbohydrate	Fructose, mannose, galactose, starch, and sucrose metabolism
X-11820 (plasma)	356	-0.158129	0.206921	Unknown	Unknown
X-11338 (urine)	358	-0.154093	0.208291	Unknown	Unknown
2-hydroxydecanoic acid (saliva)	328	-0.163969	0.20841	Lipid	Fatty acid, monohydroxy
laurylcarnitine (plasma)	289	-0.176387	0.209562	Lipid	Carnitine metabolism
valylleucine (saliva)	328	-0.164808	0.210038	Peptide	Dipeptide
X-11327 (plasma)	355	-0.156104	0.210119	Unknown	Unknown
X-17688 (urine)	355	0.157448	0.210334	Unknown	Unknown
X-18601 (plasma)	354	0.144695	0.210666	Unknown	Unknown
X-11444 (plasma)	344	-0.156174	0.21081	Unknown	Unknown
theophylline (plasma)	350	-0.153384	0.21117	Xenobiotics	Xanthine metabolism
ascorbate (Vitamin C) (urine)	354	0.149476	0.211805	Cofactors and vitamins	Ascorbate and aldarate metabolism
HWESASXX* (plasma)	356	0.151002	0.212533	Peptide	Polypeptide
X-12874 (saliva)	328	0.165214	0.212741	Unknown	Unknown
1-palmitoylglycerophosphoinositol* (plasma)	283	0.170882	0.212796	Lipid	Lysolipid
urobilinogen (plasma)	353	0.158644	0.213642	Cofactors and vitamins	Hemoglobin and porphyrin metabolism
cotinine N-oxide (urine)	359	0.151184	0.214377	Xenobiotics	Tobacco metabolite
X-14352 (urine)	358	-0.153032	0.21459	Unknown	Unknown
X-12739 (urine)	315	-0.164042	0.215365	Unknown	Unknown
X-11640 (plasma)	356	-0.148431	0.215759	Unknown	Unknown
vanillin (saliva)	328	-0.164327	0.216328	Xenobiotics	Food component/Plant
4-androsten-3beta,17beta-diol disulfate 2* (urine)	354	-0.131295	0.216463	Lipid	Sterol/Steroid
lathosterol (plasma)	316	-0.156589	0.216798	Lipid	Sterol/Steroid
X-15907 (saliva)	328	-0.160791	0.217098	Unknown	Unknown
N-acetylphenylalanine (plasma)	323	-0.154409	0.217131	Amino acid	Phenylalanine & tyrosine metabolism
X-16934 (plasma)	349	-0.140517	0.218194	Unknown	Unknown
1,5-anhydroglucitol (1,5-AG) (urine)	331	0.161151	0.219113	Carbohydrate	Glycolysis, gluconeogenesis, pyruvate metabolism
X-12850 (urine)	348	-0.155993	0.219368	Unknown	Unknown
7-alpha-hydroxy-3-oxo-4-cholestenoate (7-Hoca) (plasma)	356	-0.147533	0.21973	Lipid	Sterol/Steroid
uracil (saliva)	281	0.17316	0.220121	Nucleotide	Pyrimidine metabolism, uracil containing
serylvaline (saliva)	328	-0.160398	0.222607	Peptide	Dipeptide
5-hydroxymethylfurfural (saliva)	328	-0.156522	0.222788	Xenobiotics	Food component/Plant
X-17438 (plasma)	355	-0.148295	0.223277	Unknown	Unknown
3-hydroxyanthranilate (urine)	355	0.147409	0.22385	Amino acid	Tryptophan metabolism
sarcosine (N-Methylglycine) (urine)	358	0.151768	0.224098	Amino acid	Glycine, serine and threonine metabolism
palatinitol (saliva)	326	-0.162139	0.224876	Carbohydrate	Fructose, mannose, galactose, starch, and sucrose metabolism
maltotriose (plasma)	356	0.152109	0.225806	Carbohydrate	Fructose, mannose, galactose, starch, and sucrose metabolism
ethylmalonate (urine)	344	0.153469	0.225952	Lipid	Carnitine metabolism
X-17443 (urine)	359	0.151241	0.2272	Unknown	Unknown
X-17761 (urine)	356	-0.142633	0.22728	Unknown	Unknown
2,3-dihydroxyisovalerate (urine)	359	-0.14961	0.227385	Cofactors and vitamins	Pantothenate and CoA metabolism
guanine (saliva)	274	0.172331	0.227825	Nucleotide	Purine metabolism, guanine containing
glycerol (saliva)	279	-0.174041	0.229177	Lipid	Glycerolipid metabolism
bradykinin (plasma)	356	-0.150176	0.229658	Peptide	Polypeptide
palatinitol (urine)	359	0.150758	0.230183	Carbohydrate	Fructose, mannose, galactose, starch, and sucrose metabolism
homostachydrine* (urine)	356	-0.144044	0.230969	Xenobiotics	Food component/Plant
hydrochlorothiazide (plasma)	352	0.149758	0.230995	Xenobiotics	Drug
X-19145 (plasma)	356	-0.147075	0.231264	Unknown	Unknown
cadaverine (urine)	313	-0.1592	0.231551	Amino acid	Lysine metabolism
X-15636 (plasma)	356	0.149451	0.231795	Unknown	Unknown
ibuprofen (plasma)	344	0.156048	0.232943	Xenobiotics	Drug
X-13528 (urine)	359	0.143856	0.233483	Unknown	Unknown
X-16083 (plasma)	355	-0.145363	0.233715	Unknown	Unknown
X-12038 (plasma)	356	-0.150044	0.234319	Unknown	Unknown
fucitol (urine)	327	-0.154734	0.234505	Xenobiotics	Food component/Plant
docosapentaenoate (n6 DPA; 22:5n6) (plasma)	353	0.149247	0.234838	Lipid	Essential fatty acid
N-methylhydantoin (saliva)	328	-0.158255	0.235471	Xenobiotics	Bacterial
stearate (18:0) (plasma)	356	0.145722	0.235573	Lipid	Long chain fatty acid
X-17653 (plasma)	356	0.141128	0.237751	Unknown	Unknown
X-16604 (saliva)	327	-0.151408	0.238195	Unknown	Unknown
octanoylcarnitine (plasma)	354	-0.150067	0.23864	Lipid	Carnitine metabolism
N-acetylaspartate (NAA) (saliva)	261	-0.169798	0.239593	Amino acid	Alanine and aspartate metabolism
X-11837 (plasma)	356	0.142925	0.239749	Unknown	Unknown
X-19496 (saliva)	328	-0.152453	0.239956	Unknown	Unknown
3-methyl-2-oxobutyrate (saliva)	328	-0.155681	0.24	Amino acid	Valine, leucine and isoleucine metabolism
phenylalanyltyrosine (saliva)	328	-0.155255	0.240001	Peptide	Dipeptide
dehydroisoandrosterone sulfate (DHEA-S) (urine)	342	-0.132026	0.241148	Lipid	Sterol/Steroid
3-methylcytidine (urine)	359	-0.143044	0.241689	Nucleotide	Pyrimidine metabolism, cytidine containing
X-16397 (urine)	357	0.142685	0.242211	Unknown	Unknown
palmitoleate (16:1n7) (plasma)	356	-0.137935	0.242463	Lipid	Long chain fatty acid
X-13834 (urine)	319	-0.155558	0.242935	Unknown	Unknown
X-12329 (saliva)	326	-0.155631	0.243005	Unknown	Unknown
carnitine (plasma)	355	-0.147135	0.24307	Lipid	Carnitine metabolism
p-cresol sulfate (plasma)	356	0.143179	0.243288	Amino acid	Phenylalanine & tyrosine metabolism
myo-inositol (plasma)	356	0.126088	0.243591	Lipid	Inositol metabolism
X-17626 (plasma)	356	0.135577	0.244404	Unknown	Unknown
X-15489 (saliva)	259	-0.1642	0.244409	Unknown	Unknown
androsterone sulfate (urine)	359	-0.133246	0.244435	Lipid	Sterol/Steroid
diphenhydramine (urine)	357	0.145865	0.244903	Xenobiotics	Drug
3-(4-hydroxyphenyl)lactate (plasma)	356	-0.133224	0.245005	Amino acid	Phenylalanine & tyrosine metabolism
X-17443 (plasma)	356	0.14682	0.245415	Unknown	Unknown
xanthine (saliva)	264	0.170725	0.245543	Nucleotide	Purine metabolism, (hypo)xanthine/inosine containing
desmethylnaproxen sulfate* (plasma)	353	-0.148581	0.246625	Xenobiotics	Drug
X-17471 (plasma)	349	0.144313	0.246732	Unknown	Unknown
X-15771 (saliva)	324	-0.154657	0.246918	Unknown	Unknown
X-12029 (plasma)	356	-0.145122	0.247857	Unknown	Unknown
naproxen (plasma)	352	-0.147896	0.249203	Xenobiotics	Drug
chlorogenate (saliva)	327	0.152004	0.249528	Xenobiotics	Food component/Plant
3-hydroxypropanoate (saliva)	279	-0.159369	0.250082	Lipid	Fatty acid, monohydroxy
X-13483 (urine)	356	0.144094	0.250676	Unknown	Unknown
3-hydroxyhippurate (urine)	359	-0.141085	0.250688	Xenobiotics	Benzoate metabolism
homoserine (saliva)	328	-0.150318	0.251452	Amino acid	Glycine, serine and threonine metabolism
traumatic acid (plasma)	352	-0.147042	0.251996	Xenobiotics	Food component/Plant
p-cresol sulfate (saliva)	258	0.163708	0.252634	Amino acid	Phenylalanine & tyrosine metabolism
X-13688 (urine)	356	-0.144511	0.253252	Unknown	Unknown
X-18095 (saliva)	257	-0.167663	0.253476	Unknown	Unknown
tryptophan betaine (saliva)	328	-0.147647	0.253497	Amino acid	Tryptophan metabolism
5-acetylamino-6-formylamino-3-methyluracil (urine)	356	-0.141381	0.254045	Xenobiotics	Xanthine metabolism
X-17254 (plasma)	356	-0.146191	0.254078	Unknown	Unknown
eicosenoate (20:1n9 or 11) (plasma)	356	0.139434	0.254276	Lipid	Long chain fatty acid
X-11606 (saliva)	324	-0.154068	0.254392	Unknown	Unknown
X-12680 (urine)	359	-0.142338	0.255003	Unknown	Unknown
X-17765 (urine)	330	0.150395	0.255149	Unknown	Unknown
glucose (saliva)	280	0.159127	0.255249	Carbohydrate	Glycolysis, gluconeogenesis, pyruvate metabolism
xylulose (urine)	359	0.136428	0.25537	Carbohydrate	Nucleotide sugars, pentose metabolism
hypoxanthine (saliva)	270	0.16454	0.255426	Nucleotide	Purine metabolism, (hypo)xanthine/inosine containing
aspartate (saliva)	279	0.162188	0.255498	Amino acid	Alanine and aspartate metabolism
1-oleoylglycerophosphocholine (plasma)	356	-0.136979	0.256993	Lipid	Lysolipid
X-13871 (plasma)	356	0.143697	0.257381	Unknown	Unknown
2-hydroxystearate (saliva)	272	0.165093	0.257425	Lipid	Fatty acid, monohydroxy
pinitol (urine)	359	-0.137063	0.258392	Lipid	Inositol metabolism
X-12889 (saliva)	328	-0.151087	0.258504	Unknown	Unknown
X-17919 (saliva)	323	0.150139	0.258676	Unknown	Unknown
X-16271 (saliva)	279	-0.160885	0.25926	Unknown	Unknown
ethyl glucuronide (urine)	358	0.142614	0.259298	Xenobiotics	Detoxification metabolism
4-ethylphenylsulfate (urine)	326	-0.142794	0.259998	Xenobiotics	Benzoate metabolism
X-12776 (saliva)	278	-0.155892	0.261061	Unknown	Unknown
X-14662 (urine)	358	-0.136867	0.261151	Unknown	Unknown
X-12814 (urine)	356	0.139373	0.261162	Unknown	Unknown
X-17457 (plasma)	345	0.146005	0.261471	Unknown	Unknown
N-acetyltyrosine (saliva)	328	0.146788	0.261501	Amino acid	Phenylalanine & tyrosine metabolism
isoleucylserine (saliva)	264	0.166267	0.262163	Peptide	Dipeptide
quinate (saliva)	254	-0.168031	0.262343	Xenobiotics	Food component/Plant
vanillate (saliva)	273	-0.157512	0.262549	Xenobiotics	Food component/Plant
X-12831 (urine)	359	0.138984	0.262789	Unknown	Unknown
X-17463 (saliva)	325	-0.147138	0.262841	Unknown	Unknown
X-12813 (urine)	317	0.146306	0.263602	Unknown	Unknown
X-16649 (plasma)	356	-0.140429	0.263731	Unknown	Unknown
2-palmitoleoylglycerophosphocholine* (plasma)	304	-0.152447	0.264311	Lipid	Lysolipid
X-17703 (urine)	354	-0.138357	0.264313	Unknown	Unknown
indoleacetate (urine)	355	0.138365	0.264789	Amino acid	Tryptophan metabolism
X-12708 (urine)	358	-0.135723	0.264954	Unknown	Unknown
adrenate (22:4n6) (plasma)	356	0.140445	0.26583	Lipid	Long chain fatty acid
ibuprofen (urine)	357	-0.136711	0.265963	Xenobiotics	Drug
X-14588 (urine)	330	-0.135884	0.26684	Unknown	Unknown
X-10346 (urine)	359	-0.130937	0.26697	Unknown	Unknown
X-17812 (saliva)	327	0.147726	0.267353	Unknown	Unknown
1,11-undecanedicarboxylate (saliva)	276	-0.152679	0.267391	Lipid	Fatty acid, dicarboxylate
X-17375 (plasma)	298	0.154843	0.268329	Unknown	Unknown
X-19572 (saliva)	280	-0.157278	0.268497	Unknown	Unknown
X-17371 (urine)	359	-0.135793	0.269426	Unknown	Unknown
X-11485 (urine)	348	-0.138403	0.270225	Unknown	Unknown
X-12261 (plasma)	351	-0.140768	0.270353	Unknown	Unknown
X-12405 (plasma)	320	0.145667	0.270909	Unknown	Unknown
1-palmitoleoylglycerophosphocholine* (plasma)	356	-0.138697	0.271626	Lipid	Lysolipid
alanylalanine (saliva)	328	0.144939	0.271718	Peptide	Dipeptide
2-docosahexaenoylglycerophosphoethanolamine* (plasma)	321	0.142772	0.272105	Lipid	Lysolipid
doxycycline (urine)	357	-0.139096	0.272215	Xenobiotics	Drug
X-12830 (urine)	297	-0.1496	0.273198	Unknown	Unknown
2-hydroxybutyrate (AHB) (saliva)	279	0.157624	0.273874	Amino acid	Cysteine, methionine, SAM, taurine metabolism
X-11668 (urine)	358	-0.127375	0.274561	Unknown	Unknown
X-13255 (urine)	359	-0.133502	0.276011	Unknown	Unknown
3-(4-hydroxyphenyl)propionate (saliva)	279	0.15214	0.276461	Amino acid	Phenylalanine & tyrosine metabolism
furosemide (urine)	356	-0.137706	0.277656	Xenobiotics	Drug
N-acetylglucosamine (saliva)	279	-0.153663	0.27808	Carbohydrate	Aminosugars metabolism
palmitate, methyl ester (plasma)	352	0.136746	0.279341	Lipid	Fatty acid, methyl ester
X-01911 (plasma)	342	-0.13785	0.279735	Unknown	Unknown
X-15502 (urine)	359	0.134192	0.281193	Unknown	Unknown
1,3-dihydroxyacetone (saliva)	327	0.140224	0.281348	Carbohydrate	Glycolysis, gluconeogenesis, pyruvate metabolism
X-19144 (plasma)	355	-0.133452	0.282387	Unknown	Unknown
hydantoin-5-propionic acid (urine)	347	0.130823	0.284797	Amino acid	Histidine metabolism
X-12844 (urine)	354	-0.135858	0.28502	Unknown	Unknown
1-methylxanthine (plasma)	333	0.137728	0.285286	Xenobiotics	Xanthine metabolism
2,3-butanediol (saliva)	262	0.153688	0.286205	Carbohydrate	Glycolysis, gluconeogenesis, pyruvate metabolism
saccharin (saliva)	326	-0.139976	0.287042	Xenobiotics	Food component/Plant
X-18059 (saliva)	267	-0.153615	0.287286	Unknown	Unknown
o-cresol sulfate (urine)	286	-0.143591	0.28739	Amino acid	Phenylalanine & tyrosine metabolism
mannose-6-phosphate (saliva)	328	0.141275	0.287941	Carbohydrate	Fructose, mannose, galactose, starch, and sucrose metabolism
X-11876 (plasma)	347	0.131746	0.287966	Unknown	Unknown
1,2-propanediol (urine)	354	-0.131205	0.288041	Lipid	Ketone bodies
X-13452 (saliva)	278	-0.144049	0.288461	Unknown	Unknown
X-16576 (plasma)	355	0.134471	0.288513	Unknown	Unknown
X-12660 (plasma)	356	-0.132899	0.290572	Unknown	Unknown
X-11485 (plasma)	323	0.137082	0.291044	Unknown	Unknown
methyl-4-hydroxybenzoate (plasma)	356	-0.134742	0.29109	Xenobiotics	Benzoate metabolism
guanidine (saliva)	327	-0.140629	0.291101	Nucleotide	Purine metabolism, guanine containing
1,7-dimethylurate (saliva)	328	-0.135906	0.291793	Xenobiotics	Xanthine metabolism
tartarate (urine)	357	-0.132201	0.291933	Xenobiotics	Food component/Plant
4-hydroxyisoleucine (urine)	356	-0.120685	0.292287	Xenobiotics	Food component/Plant
1,6-anhydroglucose (saliva)	322	-0.138617	0.292884	Carbohydrate	Glycolysis, gluconeogenesis, pyruvate metabolism
isobutyrylglycine (urine)	358	-0.123871	0.293221	Amino acid	Valine, leucine and isoleucine metabolism
X-14015 (saliva)	327	0.140154	0.293225	Unknown	Unknown
succinate (saliva)	278	-0.148928	0.294428	Energy	Krebs cycle
X-11852 (plasma)	356	-0.12944	0.294594	Unknown	Unknown
diphenhydramine (saliva)	327	0.140055	0.29473	Xenobiotics	Drug
hexanoylglycine (urine)	341	-0.125958	0.294762	Lipid	Fatty acid metabolism
N-acetylcysteine (urine)	290	-0.145461	0.294832	Amino acid	Cysteine, methionine, SAM, taurine metabolism
X-12410 (urine)	358	0.128954	0.296992	Unknown	Unknown
3-phosphoglycerate (saliva)	328	-0.135615	0.297541	Carbohydrate	Glycolysis, gluconeogenesis, pyruvate metabolism
X-12108 (urine)	358	-0.130591	0.297971	Unknown	Unknown
2-hydroxyoctanoate (plasma)	355	-0.128618	0.298592	Lipid	Fatty acid, monohydroxy
N1-Methyl-2-pyridone-5-carboxamide (urine)	359	-0.128873	0.298759	Cofactors and vitamins	Nicotinate and nicotinamide metabolism
X-12221 (urine)	343	-0.131983	0.299017	Unknown	Unknown
X-12715 (plasma)	353	0.128815	0.299255	Unknown	Unknown
inositol 1-phosphate (I1P) (saliva)	328	-0.135751	0.299924	Lipid	Inositol metabolism
citrulline (saliva)	260	0.148003	0.30023	Amino acid	Urea cycle; arginine-, proline-, metabolism
leucine (plasma)	356	0.126026	0.301626	Amino acid	Valine, leucine and isoleucine metabolism
3,4-dihydroxybenzoate (saliva)	327	-0.136231	0.301657	Xenobiotics	Benzoate metabolism
glycerol 3-phosphate (G3P) (saliva)	279	0.148214	0.301901	Lipid	Glycerolipid metabolism
X-12014 (urine)	357	-0.130473	0.303068	Unknown	Unknown
histidine (saliva)	275	0.147994	0.303568	Amino acid	Histidine metabolism
X-12860 (urine)	354	-0.12716	0.305018	Unknown	Unknown
aspartylphenylalanine (saliva)	325	-0.134145	0.306202	Peptide	Dipeptide
thymol sulfate (urine)	351	0.123274	0.306977	Xenobiotics	Food component/Plant
X-16933 (plasma)	356	0.126058	0.30736	Unknown	Unknown
X-11795 (plasma)	354	-0.124201	0.309047	Unknown	Unknown
metoprolol acid metabolite* (urine)	348	0.127817	0.311177	Xenobiotics	Drug
X-11491 (plasma)	341	-0.127511	0.311449	Unknown	Unknown
X-12832 (plasma)	356	-0.128537	0.311799	Unknown	Unknown
docosahexaenoate (DHA; 22:6n3) (plasma)	356	0.116467	0.312082	Lipid	Essential fatty acid
androsterone sulfate (plasma)	356	-0.116488	0.312483	Lipid	Sterol/Steroid
glycylphenylalanine (saliva)	327	-0.130033	0.313624	Peptide	Dipeptide
caprylate (8:0) (saliva)	267	-0.141782	0.313874	Lipid	Medium chain fatty acid
1-kestose (urine)	332	-0.123067	0.314265	Xenobiotics	Sugar, sugar substitute, starch
X-16574 (plasma)	353	-0.128353	0.314323	Unknown	Unknown
pyridoxine (Vitamin B6) (urine)	356	0.122973	0.314744	Cofactors and vitamins	Vitamin B6 metabolism
X-12007 (plasma)	356	0.124841	0.315568	Unknown	Unknown
sulforaphane-N-acetyl-cysteine (urine)	354	-0.127067	0.315807	Xenobiotics	Food component/Plant
X-13469 (saliva)	326	-0.132808	0.316019	Unknown	Unknown
fucose (urine)	359	-0.125139	0.316792	Carbohydrate	Aminosugars metabolism
thiamin (Vitamin B1) (urine)	358	0.122063	0.317007	Cofactors and vitamins	Thiamine metabolism
X-11400 (plasma)	352	0.124026	0.318519	Unknown	Unknown
1-eicosadienoylglycerophosphocholine* (plasma)	353	-0.122275	0.31946	Lipid	Lysolipid
xylitol (saliva)	323	-0.130964	0.319777	Carbohydrate	Nucleotide sugars, pentose metabolism
cytidine-3'-monophosphate (3'-CMP) (saliva)	328	0.130112	0.320669	Nucleotide	Pyrimidine metabolism, cytidine containing
galactose (saliva)	279	-0.143461	0.320778	Carbohydrate	Fructose, mannose, galactose, starch, and sucrose metabolism
octadecanedioate (plasma)	350	0.126544	0.321099	Lipid	Fatty acid, dicarboxylate
X-11442 (plasma)	356	-0.111707	0.321398	Unknown	Unknown
1,3,7-trimethylurate (plasma)	343	-0.12101	0.321906	Xenobiotics	Xanthine metabolism
tryptophylphenylalanine (saliva)	323	0.132364	0.32226	Peptide	Dipeptide
X-17306 (urine)	331	-0.12954	0.323057	Unknown	Unknown
tryptophan (saliva)	277	0.141541	0.323367	Amino acid	Tryptophan metabolism
2-methoxyacetaminophen sulfate* (urine)	358	0.122295	0.324481	Xenobiotics	Drug
adenosine 2'-monophosphate (2'-AMP) (saliva)	321	-0.131093	0.324545	Nucleotide	Purine metabolism, adenine containing
X-16947 (plasma)	352	0.12366	0.32547	Unknown	Unknown
X-15754 (urine)	359	-0.120453	0.327024	Unknown	Unknown
pregnanediol-3-glucuronide (urine)	358	-0.105479	0.327747	Lipid	Sterol/Steroid
isovalerylcarnitine (urine)	355	0.120595	0.328407	Amino acid	Valine, leucine and isoleucine metabolism
X-13255 (saliva)	325	-0.129754	0.329733	Unknown	Unknown
1-docosahexaenoylglycerophosphocholine* (plasma)	356	-0.112719	0.329752	Lipid	Lysolipid
X-11616 (saliva)	328	-0.127922	0.330163	Unknown	Unknown
X-16935 (plasma)	355	0.112706	0.330449	Unknown	Unknown
5-aminovalerate (urine)	352	-0.121104	0.330652	Amino acid	Urea cycle; arginine-, proline-, metabolism
acetylcarnitine (plasma)	355	-0.119289	0.331334	Lipid	Carnitine metabolism
N-acetylthreonine (plasma)	347	-0.117168	0.331577	Amino acid	Glycine, serine and threonine metabolism
myo-inositol (saliva)	277	-0.140004	0.331929	Lipid	Inositol metabolism
X-11440 (plasma)	353	0.114242	0.334358	Unknown	Unknown
X-17723 (urine)	348	-0.119795	0.334479	Unknown	Unknown
scyllo-inositol (plasma)	333	0.114827	0.334732	Lipid	Inositol metabolism
urobilinogen (urine)	359	0.117846	0.334955	Cofactors and vitamins	Hemoglobin and porphyrin metabolism
biliverdin (plasma)	356	-0.11143	0.335373	Cofactors and vitamins	Hemoglobin and porphyrin metabolism
X-11538 (plasma)	355	0.120267	0.335497	Unknown	Unknown
N-desmethyl rosuvastatin (urine)	352	0.122991	0.335803	Xenobiotics	Drug
succinate (urine)	355	-0.106942	0.33686	Energy	Krebs cycle
X-14464 (saliva)	317	0.129883	0.337256	Unknown	Unknown
deoxycarnitine (saliva)	275	0.136054	0.337577	Lipid	Carnitine metabolism
X-12510 (urine)	359	0.119844	0.337644	Unknown	Unknown
4-vinylphenol sulfate (plasma)	356	-0.111726	0.338011	Xenobiotics	Benzoate metabolism
X-16938 (plasma)	350	0.121487	0.338078	Unknown	Unknown
atenolol (plasma)	351	0.119505	0.338195	Xenobiotics	Drug
X-17335 (urine)	355	0.118255	0.338235	Unknown	Unknown
3-phenylpropionate (hydrocinnamate) (saliva)	265	-0.141337	0.339861	Amino acid	Phenylalanine & tyrosine metabolism
glycerophosphorylcholine (GPC) (urine)	300	-0.130063	0.34016	Lipid	Glycerolipid metabolism
adenosine (urine)	355	0.114124	0.340634	Nucleotide	Purine metabolism, adenine containing
1-stearoylglycerophosphocholine (plasma)	356	-0.119429	0.341394	Lipid	Lysolipid
trigonelline (N'-methylnicotinate) (urine)	359	-0.110985	0.341397	Cofactors and vitamins	Nicotinate and nicotinamide metabolism
X-18886 (plasma)	356	0.120247	0.342975	Unknown	Unknown
X-12095 (urine)	359	-0.117319	0.3436	Unknown	Unknown
X-19401 (saliva)	319	-0.128319	0.344267	Unknown	Unknown
X-12565 (saliva)	326	-0.126271	0.344694	Unknown	Unknown
X-13891 (plasma)	284	-0.134946	0.345121	Unknown	Unknown
2'-deoxyinosine (saliva)	327	-0.12438	0.345704	Nucleotide	Purine metabolism, (hypo)xanthine/inosine containing
X-10457 (urine)	313	-0.127904	0.345734	Unknown	Unknown
4-vinylphenol sulfate (urine)	359	-0.114528	0.348545	Xenobiotics	Benzoate metabolism
undecanedioate (saliva)	281	-0.126102	0.34946	Lipid	Fatty acid, dicarboxylate
X-18271 (plasma)	351	0.12099	0.349723	Unknown	Unknown
X-11607 (saliva)	328	-0.122221	0.349975	Unknown	Unknown
X-19574 (plasma)	344	-0.120797	0.350302	Unknown	Unknown
N-formylmethionine (plasma)	356	-0.113463	0.350671	Amino acid	Cysteine, methionine, SAM, taurine metabolism
X-12840 (urine)	325	-0.124503	0.350794	Unknown	Unknown
X-17347 (urine)	358	-0.11404	0.351211	Unknown	Unknown
2-methoxyacetaminophen glucuronide* (urine)	354	0.118211	0.351581	Xenobiotics	Drug
X-17246 (saliva)	323	0.122022	0.351742	Unknown	Unknown
X-12459 (plasma)	356	-0.112343	0.352255	Unknown	Unknown
omeprazole (plasma)	353	0.120105	0.352507	Xenobiotics	Drug
X-12119 (urine)	359	-0.103805	0.353148	Unknown	Unknown
arachidonate (20:4n6) (saliva)	328	-0.120212	0.353437	Lipid	Long chain fatty acid
X-18889 (saliva)	328	0.120738	0.353763	Unknown	Unknown
X-15382 (plasma)	355	0.116643	0.353822	Unknown	Unknown
X-17324 (urine)	357	-0.115023	0.353995	Unknown	Unknown
2-linoleoylglycerophosphoethanolamine* (plasma)	354	-0.116494	0.354824	Lipid	Lysolipid
hydrochlorothiazide (urine)	355	0.112723	0.356647	Xenobiotics	Drug
X-15388 (saliva)	327	0.122355	0.356653	Unknown	Unknown
X-11849 (urine)	298	-0.11983	0.357854	Unknown	Unknown
X-12819 (urine)	354	-0.105423	0.3586	Unknown	Unknown
3-(cystein-S-yl)acetaminophen* (plasma)	350	-0.116218	0.359305	Xenobiotics	Drug
6-phosphogluconate (saliva)	328	0.119783	0.359906	Carbohydrate	Nucleotide sugars, pentose metabolism
X-11847 (saliva)	323	0.121871	0.360288	Unknown	Unknown
X-15484 (plasma)	355	0.115316	0.361031	Unknown	Unknown
creatinine (plasma)	356	-0.102628	0.361277	Amino acid	Creatine metabolism
isocaproate (saliva)	328	-0.118616	0.361726	Lipid	Medium chain fatty acid
beta-sitosterol (plasma)	356	0.115593	0.36185	Lipid	Sterol/Steroid
X-17357 (plasma)	343	0.110862	0.362087	Unknown	Unknown
X-15808 (plasma)	354	-0.113382	0.363081	Unknown	Unknown
X-17447 (saliva)	321	0.121644	0.364248	Unknown	Unknown
asparagine (plasma)	356	0.113338	0.364956	Amino acid	Alanine and aspartate metabolism
amitriptyline (urine)	357	0.114331	0.366126	Xenobiotics	Drug
paraxanthine (plasma)	348	-0.111504	0.366351	Xenobiotics	Xanthine metabolism
2-aminobutyrate (saliva)	328	-0.116703	0.366708	Amino acid	Butanoate metabolism
X-13435 (plasma)	337	-0.116214	0.367907	Unknown	Unknown
7-methylguanine (urine)	359	-0.112572	0.368382	Nucleotide	Purine metabolism, guanine containing
sucralose (urine)	354	0.114267	0.368628	Carbohydrate	Fructose, mannose, galactose, starch, and sucrose metabolism
bilirubin (Z,Z) (plasma)	356	-0.111601	0.368646	Cofactors and vitamins	Hemoglobin and porphyrin metabolism
X-12681 (urine)	358	-0.109321	0.36883	Unknown	Unknown
2,3-dihydroxyisovalerate (saliva)	258	0.13225	0.369967	Cofactors and vitamins	Pantothenate and CoA metabolism
7-methylxanthine (plasma)	307	-0.123086	0.370245	Xenobiotics	Xanthine metabolism
1-hydroxy-2-naphthalenecarboxylate (plasma)	349	0.11641	0.370654	Xenobiotics	Drug
X-15484 (urine)	336	0.11558	0.370721	Unknown	Unknown
X-15636 (urine)	359	0.110826	0.370752	Unknown	Unknown
X-15606 (plasma)	351	0.115361	0.370925	Unknown	Unknown
X-11478 (plasma)	356	0.11189	0.371228	Unknown	Unknown
phosphate (plasma)	356	-0.112817	0.371416	Energy	Oxidative phosphorylation
X-12206 (urine)	354	0.109355	0.37205	Unknown	Unknown
X-14665 (urine)	324	0.113307	0.372133	Unknown	Unknown
X-13735 (urine)	350	-0.110834	0.372166	Unknown	Unknown
trans-4-hydroxyproline (saliva)	256	-0.135445	0.372652	Amino acid	Urea cycle; arginine-, proline-, metabolism
clotrimazole (plasma)	355	0.113871	0.373497	Xenobiotics	Drug
ciliatine (2-aminoethylphosphonate) (urine)	359	-0.110847	0.375931	Amino acid	Aminophosphonate metabolism
tyrosyllysine (saliva)	328	-0.116815	0.376312	Peptide	Dipeptide
X-19554 (saliva)	325	0.116808	0.37928	Unknown	Unknown
X-13483 (plasma)	336	-0.114574	0.379357	Unknown	Unknown
indoleacetylglutamine (plasma)	353	0.106604	0.37942	Amino acid	Tryptophan metabolism
beta-alanine (saliva)	328	-0.11644	0.380024	Amino acid	Alanine and aspartate metabolism
phenylalanine (plasma)	355	0.108602	0.380078	Amino acid	Phenylalanine & tyrosine metabolism
alanine (plasma)	356	0.110295	0.380961	Amino acid	Alanine and aspartate metabolism
X-13848 (urine)	359	0.106149	0.382267	Unknown	Unknown
dihydroorotate (plasma)	291	-0.123701	0.383188	Nucleotide	Pyrimidine metabolism, orotate containing
UDP-glucuronate (urine)	346	-0.104537	0.38353	Carbohydrate	Nucleotide sugars, pentose metabolism
X-10346 (plasma)	356	-0.104814	0.384726	Unknown	Unknown
adenosine (saliva)	328	-0.113955	0.385254	Nucleotide	Purine metabolism, adenine containing
erythritol (saliva)	272	-0.124698	0.385371	Xenobiotics	Sugar, sugar substitute, starch
glycocholenate sulfate* (urine)	353	-0.104828	0.385747	Lipid	Bile acid metabolism
agmatine (saliva)	268	0.124984	0.38589	Amino acid	Polyamine metabolism
X-14265 (saliva)	324	-0.115737	0.387003	Unknown	Unknown
X-12174 (urine)	359	-0.108053	0.387212	Unknown	Unknown
tryptophylisoleucine (saliva)	328	0.113977	0.38756	Peptide	Dipeptide
X-19438 (saliva)	328	0.114774	0.387561	Unknown	Unknown
histidylhistidine (saliva)	261	0.125125	0.388132	Peptide	Dipeptide
X-12211 (urine)	358	-0.103203	0.388287	Unknown	Unknown
X-17375 (saliva)	324	0.11575	0.388346	Unknown	Unknown
X-15678 (urine)	359	-0.107206	0.388655	Unknown	Unknown
bisphenol A monosulfate (urine)	292	0.116379	0.38886	Xenobiotics	Chemical
X-19566 (saliva)	321	0.115281	0.389172	Unknown	Unknown
X-12161 (urine)	355	0.105381	0.389871	Unknown	Unknown
X-16975 (plasma)	291	0.119451	0.389968	Unknown	Unknown
X-14056 (plasma)	350	0.109178	0.391873	Unknown	Unknown
myristate (14:0) (plasma)	356	-0.105071	0.39381	Lipid	Long chain fatty acid
maltose (saliva)	262	0.122566	0.394373	Carbohydrate	Fructose, mannose, galactose, starch, and sucrose metabolism
X-12744 (plasma)	354	0.107769	0.39449	Unknown	Unknown
2-arachidonoylglycerophosphoethanolamine* (plasma)	332	0.106422	0.394971	Lipid	Lysolipid
leucylalanine (saliva)	328	-0.112314	0.395239	Peptide	Dipeptide
trans-urocanate (saliva)	279	0.120944	0.395559	Amino acid	Histidine metabolism
X-14939 (plasma)	341	0.109247	0.395832	Unknown	Unknown
gentisate (urine)	359	-0.099225	0.39607	Amino acid	Phenylalanine & tyrosine metabolism
X-12335 (urine)	354	0.105072	0.396193	Unknown	Unknown
3-dehydrocarnitine* (plasma)	355	0.101752	0.396257	Lipid	Carnitine metabolism
X-14663 (plasma)	352	0.108238	0.396262	Unknown	Unknown
margarate (17:0) (plasma)	356	0.103548	0.396623	Lipid	Long chain fatty acid
X-13891 (saliva)	271	-0.124229	0.396745	Unknown	Unknown
X-17462 (saliva)	323	-0.112625	0.39694	Unknown	Unknown
sulforaphane-cysteine (urine)	349	0.107975	0.396997	Xenobiotics	Food component/Plant
arabitol (plasma)	353	0.0951026	0.397042	Carbohydrate	Nucleotide sugars, pentose metabolism
X-17881 (saliva)	322	0.113849	0.397295	Unknown	Unknown
tryptophylalanine (saliva)	327	0.111985	0.398389	Peptide	Dipeptide
X-12254 (urine)	301	-0.113638	0.400234	Unknown	Unknown
X-17343 (saliva)	319	0.113956	0.400487	Unknown	Unknown
threonate (saliva)	277	-0.118077	0.400551	Cofactors and vitamins	Ascorbate and aldarate metabolism
X-15492 (urine)	354	-0.10658	0.400896	Unknown	Unknown
X-11593 (urine)	359	-0.0999212	0.400995	Unknown	Unknown
X-18772 (saliva)	328	0.110022	0.402279	Unknown	Unknown
X-15490 (saliva)	324	0.111692	0.404109	Unknown	Unknown
5-hydroxymethyl-2-furoic acid (plasma)	356	-0.106113	0.404168	Amino acid	Phenylalanine &amp; tyrosine metabolism
ibuprofen acyl glucuronide (urine)	354	-0.105348	0.404682	Xenobiotics	Drug
leucylisoleucine (saliva)	328	-0.109504	0.404728	Peptide	Dipeptide
glutamate (saliva)	279	0.119271	0.405274	Amino acid	Glutamate metabolism
phenylacetylglutamine (saliva)	325	0.108084	0.407058	Amino acid	Phenylalanine & tyrosine metabolism
X-18524 (plasma)	346	0.107064	0.407381	Unknown	Unknown
X-18278 (saliva)	328	-0.109412	0.408578	Unknown	Unknown
X-10445 (urine)	359	-0.100418	0.40869	Unknown	Unknown
X-17301 (saliva)	326	0.110209	0.40949	Unknown	Unknown
carbamazepine 10,11-epoxide* (plasma)	350	0.105932	0.410132	Xenobiotics	Drug
isocitrate (urine)	358	-0.0961343	0.41164	Energy	Krebs cycle
1,3-diaminopropane (saliva)	328	-0.109193	0.411647	Amino acid	Urea cycle; arginine-, proline-, metabolism
X-17350 (plasma)	350	-0.103371	0.412387	Unknown	Unknown
X-12818 (urine)	352	-0.102773	0.412598	Unknown	Unknown
X-15382 (urine)	335	0.105819	0.412798	Unknown	Unknown
X-11847 (urine)	343	-0.097418	0.412868	Unknown	Unknown
X-12844 (plasma)	348	0.101363	0.413025	Unknown	Unknown
X-11850 (plasma)	356	-0.100356	0.415234	Unknown	Unknown
p-acetamidophenylglucuronide (plasma)	354	0.102536	0.416612	Xenobiotics	Drug
anserine (saliva)	328	-0.105301	0.416742	Peptide	Dipeptide derivative
X-17334 (urine)	357	0.0974798	0.418145	Unknown	Unknown
alpha-hydroxyisocaproate (plasma)	356	0.0950131	0.420141	Amino acid	Valine, leucine and isoleucine metabolism
chiro-inositol (saliva)	328	0.107349	0.420415	Lipid	Inositol metabolism
N-acetylleucine (saliva)	328	-0.10613	0.420421	Amino acid	Valine, leucine and isoleucine metabolism
X-14658 (urine)	357	0.100656	0.420442	Unknown	Unknown
X-13881 (saliva)	318	-0.107185	0.421297	Unknown	Unknown
olanzapine (urine)	358	0.101537	0.421527	Xenobiotics	Drug
13-HODE + 9-HODE (plasma)	354	0.10073	0.422453	Lipid	Fatty acid, monohydroxy
gamma-glutamyltyrosine (plasma)	356	-0.0978027	0.422912	Peptide	gamma-glutamyl
X-11437 (saliva)	321	0.108045	0.423476	Unknown	Unknown
13-HODE + 9-HODE (saliva)	279	-0.11335	0.425263	Lipid	Fatty acid, monohydroxy
glycerophosphorylcholine (GPC) (plasma)	352	-0.101218	0.425519	Lipid	Glycerolipid metabolism
X-12119 (plasma)	305	-0.0982522	0.425597	Unknown	Unknown
histidine (urine)	358	-0.0924846	0.426103	Amino acid	Histidine metabolism
isovalerylcarnitine (plasma)	355	0.0934204	0.426801	Amino acid	Valine, leucine and isoleucine metabolism
andro steroid monosulfate 2* (urine)	351	-0.0880416	0.426881	Lipid	Sterol/Steroid
X-15612 (saliva)	326	0.106211	0.427292	Unknown	Unknown
xylonate (saliva)	278	-0.112205	0.427552	Carbohydrate	Nucleotide sugars, pentose metabolism
cadaverine (saliva)	274	0.110183	0.427811	Amino acid	Lysine metabolism
X-12705 (urine)	357	-0.0950073	0.428588	Unknown	Unknown
fumarate (urine)	358	-0.09337	0.429041	Energy	Krebs cycle
gallate (saliva)	328	-0.104304	0.430027	Xenobiotics	Food component/Plant
X-17365 (plasma)	354	-0.0870696	0.430497	Unknown	Unknown
X-15904 (saliva)	322	0.105595	0.43102	Unknown	Unknown
X-11843 (urine)	332	-0.0994751	0.431621	Unknown	Unknown
putrescine (urine)	339	-0.0983192	0.431634	Amino acid	Polyamine metabolism
X-17369 (urine)	359	-0.0975896	0.431744	Unknown	Unknown
X-11640 (urine)	325	-0.0959893	0.432244	Unknown	Unknown
threonate (plasma)	356	0.093729	0.432523	Cofactors and vitamins	Ascorbate and aldarate metabolism
1-stearoylglycerophosphoinositol (plasma)	350	0.0968988	0.433465	Lipid	Lysolipid
2-ethylhexanoate (isobar with 2-propylpentanoate) (saliva)	328	-0.102489	0.433987	Xenobiotics	Chemical
X-11381 (plasma)	353	-0.0952974	0.434005	Unknown	Unknown
2-methoxyacetaminophen glucuronide* (plasma)	349	0.100286	0.436338	Xenobiotics	Drug
X-15497 (saliva)	327	-0.102962	0.436842	Unknown	Unknown
cyclo(gly-phe) (saliva)	328	-0.102601	0.437017	Peptide	Dipeptide
citrate (saliva)	280	0.108478	0.437403	Energy	Krebs cycle
2-hydroxy-3-methylvalerate (saliva)	328	-0.101757	0.438646	Amino acid	Valine, leucine and isoleucine metabolism
X-13696 (urine)	359	0.0944763	0.439264	Unknown	Unknown
X-11261 (plasma)	354	-0.0948601	0.43994	Unknown	Unknown
dihomo-linoleate (20:2n6) (plasma)	356	0.095799	0.441254	Lipid	Long chain fatty acid
X-12259 (saliva)	279	-0.107283	0.441302	Unknown	Unknown
lipitor (plasma)	353	0.0985182	0.441791	Xenobiotics	Drug
2-hydroxyisobutyrate (plasma)	350	-0.0899382	0.442206	Xenobiotics	Chemical
theobromine (saliva)	276	-0.104687	0.442808	Xenobiotics	Xanthine metabolism
X-12816 (urine)	359	-0.0877712	0.442967	Unknown	Unknown
X-14160 (saliva)	327	0.10212	0.443116	Unknown	Unknown
5alpha-pregnan-3alpha,20beta-diol disulfate 1* (urine)	359	-0.0894956	0.443144	Lipid	Sterol/Steroid
2-hydroxyacetaminophen sulfate* (saliva)	319	-0.102997	0.443536	Xenobiotics	Drug
X-16288 (urine)	316	0.101676	0.444287	Unknown	Unknown
naproxen (urine)	357	0.0973221	0.44429	Xenobiotics	Drug
benzoate (saliva)	280	-0.108522	0.444425	Xenobiotics	Benzoate metabolism
X-17370 (urine)	320	-0.101041	0.44451	Unknown	Unknown
desmethylnaproxen sulfate* (urine)	356	0.0972627	0.444766	Xenobiotics	Drug
phenyllactate (PLA) (saliva)	276	0.109888	0.444946	Amino acid	Phenylalanine & tyrosine metabolism
isoleucylaspartate (saliva)	328	-0.0989129	0.4455	Peptide	Dipeptide
tagatose (saliva)	326	0.101292	0.446221	Carbohydrate	Fructose, mannose, galactose, starch, and sucrose metabolism
X-15375 (plasma)	354	0.0948415	0.447341	Unknown	Unknown
bisphenol A monosulfate (plasma)	356	0.0923192	0.447431	Xenobiotics	Chemical
urea (saliva)	280	-0.106446	0.451213	Amino acid	Urea cycle; arginine-, proline-, metabolism
indoleacetate (saliva)	272	0.108303	0.451991	Amino acid	Tryptophan metabolism
docosapentaenoate (n3 DPA; 22:5n3) (plasma)	356	0.093673	0.454814	Lipid	Essential fatty acid
X-18037 (saliva)	255	0.114789	0.455464	Unknown	Unknown
X-17328 (urine)	357	-0.0846625	0.456264	Unknown	Unknown
glycochenodeoxycholate (plasma)	354	-0.0896734	0.457611	Lipid	Bile acid metabolism
allopurinol riboside (urine)	358	0.0937448	0.458525	Xenobiotics	Drug
X-12257 (plasma)	355	0.0944012	0.458698	Unknown	Unknown
X-15477 (urine)	359	-0.0911679	0.459332	Unknown	Unknown
malate (saliva)	278	-0.103373	0.460122	Energy	Krebs cycle
stearamide (plasma)	314	0.101081	0.461428	Lipid	Fatty acid, amide
X-18778 (plasma)	349	-0.0946641	0.462386	Unknown	Unknown
1-palmitoylglycerol (1-monopalmitin) (plasma)	356	0.0921703	0.464109	Lipid	Monoacylglycerol
X-16940 (plasma)	318	0.0948346	0.466491	Unknown	Unknown
X-03056 (plasma)	356	0.087841	0.466574	Unknown	Unknown
X-17327 (urine)	358	-0.0839107	0.466727	Unknown	Unknown
X-14352 (plasma)	356	-0.0912626	0.466741	Unknown	Unknown
cis-aconitate (urine)	358	0.0896819	0.466751	Energy	Krebs cycle
serotonin (5HT) (plasma)	335	0.0949696	0.468453	Amino acid	Tryptophan metabolism
carbamazepine glucuronide* (urine)	354	0.0887154	0.468585	Xenobiotics	Drug
carbamazepine* (urine)	354	0.0887142	0.468591	Xenobiotics	Drug
asparagine (urine)	358	0.0908259	0.46875	Amino acid	Alanine and aspartate metabolism
X-16282 (saliva)	322	0.0974511	0.468928	Unknown	Unknown
4-acetamidophenol (plasma)	356	0.0908307	0.469054	Xenobiotics	Drug
beta-hydroxyisovalerate (urine)	351	0.088891	0.469566	Amino acid	Valine, leucine and isoleucine metabolism
urate (urine)	359	-0.0865043	0.470801	Nucleotide	Purine metabolism, urate metabolism
1-arachidonoylglycerophosphocholine* (plasma)	356	-0.0891013	0.471198	Lipid	Lysolipid
linoleate (18:2n6) (plasma)	356	-0.0895255	0.471214	Lipid	Essential fatty acid
hexanoylcarnitine (urine)	326	-0.0887998	0.471292	Lipid	Carnitine metabolism
X-11533 (plasma)	356	-0.0912043	0.471542	Unknown	Unknown
X-11529 (urine)	355	0.089873	0.472128	Unknown	Unknown
10-heptadecenoate (17:1n7) (plasma)	356	-0.0850526	0.472902	Lipid	Long chain fatty acid
1-pentadecanoylglycerophosphocholine* (plasma)	356	-0.0901439	0.473616	Lipid	Lysolipid
X-15415 (saliva)	328	-0.0950779	0.473855	Unknown	Unknown
X-13726 (plasma)	353	-0.0901592	0.473941	Unknown	Unknown
X-12173 (urine)	300	-0.0962252	0.474331	Unknown	Unknown
X-12823 (plasma)	347	-0.0931848	0.475437	Unknown	Unknown
dihomo-linolenate (20:3n3 or n6) (plasma)	356	0.0883926	0.47857	Lipid	Essential fatty acid
X-12704 (plasma)	354	0.0872443	0.479511	Unknown	Unknown
hypoxanthine (urine)	346	-0.0880582	0.480008	Nucleotide	Purine metabolism, (hypo)xanthine/inosine containing
X-11452 (plasma)	342	-0.0918132	0.480139	Unknown	Unknown
X-19182 (plasma)	351	0.0907482	0.480217	Unknown	Unknown
pregnanediol-3-glucuronide (plasma)	319	0.0907781	0.480821	Lipid	Sterol/Steroid
X-13726 (urine)	349	-0.0884912	0.481544	Unknown	Unknown
X-12188 (plasma)	356	-0.084721	0.482353	Unknown	Unknown
X-11838 (urine)	359	-0.0856021	0.482457	Unknown	Unknown
xylose (saliva)	277	-0.101031	0.482469	Carbohydrate	Nucleotide sugars, pentose metabolism
gamma-glutamylleucine (saliva)	328	-0.0934412	0.4825	Peptide	gamma-glutamyl
dihomo-linolenate (20:3n3 or n6) (saliva)	276	0.101347	0.482549	Lipid	Essential fatty acid
pyridoxal (plasma)	352	0.0899782	0.483048	Cofactors and vitamins	Pyridoxal metabolism
X-16236 (plasma)	352	0.0899782	0.483048	Unknown	Unknown
8-hydroxyoctanoate (saliva)	273	-0.0988722	0.483463	Lipid	Fatty acid, monohydroxy
4-guanidinobutanoate (urine)	357	-0.0840847	0.483666	Amino acid	Guanidino and acetamido metabolism
X-14384 (saliva)	328	-0.0906514	0.484242	Unknown	Unknown
xylulose (saliva)	328	0.0921794	0.48444	Carbohydrate	Nucleotide sugars, pentose metabolism
X-17470 (plasma)	351	0.0897569	0.48445	Unknown	Unknown
X-12812 (plasma)	356	0.0878287	0.484655	Unknown	Unknown
dehydroisoandrosterone sulfate (DHEA-S) (plasma)	355	0.0780565	0.485238	Lipid	Sterol/Steroid
2-methoxyacetaminophen sulfate* (plasma)	355	0.0868734	0.487726	Xenobiotics	Drug
21-hydroxypregnenolone disulfate (urine)	319	-0.0824256	0.487759	Lipid	Sterol/Steroid
X-13900 (saliva)	324	0.0930053	0.488018	Unknown	Unknown
1-heptadecanoylglycerophosphocholine (plasma)	356	-0.0833292	0.488849	Lipid	Lysolipid
ribitol (saliva)	327	-0.0909878	0.488873	Carbohydrate	Nucleotide sugars, pentose metabolism
X-13730 (plasma)	355	-0.0883611	0.489583	Unknown	Unknown
X-17008 (saliva)	322	0.0906828	0.489837	Unknown	Unknown
X-12845 (urine)	353	0.0875586	0.489862	Unknown	Unknown
X-16343 (saliva)	325	-0.0901569	0.493285	Unknown	Unknown
taurochenodeoxycholate (plasma)	324	0.0862746	0.494155	Lipid	Bile acid metabolism
X-12753 (urine)	358	-0.075228	0.494655	Unknown	Unknown
X-14808 (urine)	358	-0.0840063	0.495333	Unknown	Unknown
acetylcarnitine (saliva)	279	0.0963184	0.495542	Lipid	Carnitine metabolism
N6-carbamoylthreonyladenosine (saliva)	328	-0.0902758	0.496117	Nucleotide	Purine metabolism, guanine containing
X-19302 (plasma)	354	0.0858397	0.496672	Unknown	Unknown
phenylalanylglycine (saliva)	328	-0.0887834	0.496694	Peptide	Dipeptide
glycolate (hydroxyacetate) (plasma)	355	0.0862536	0.497144	Xenobiotics	Chemical
2-hydroxyglutarate (plasma)	337	0.0881925	0.499215	Lipid	Fatty acid, dicarboxylate
oleoylcarnitine (plasma)	356	-0.0839468	0.501025	Lipid	Carnitine metabolism
trigonelline (N'-methylnicotinate) (plasma)	336	-0.0822575	0.501172	Cofactors and vitamins	Nicotinate and nicotinamide metabolism
X-12114 (urine)	358	-0.0830726	0.501232	Unknown	Unknown
X-11662 (urine)	358	0.0847968	0.502167	Unknown	Unknown
X-12026 (urine)	321	-0.0889941	0.502247	Unknown	Unknown
ectoine (urine)	359	0.0839396	0.502719	Xenobiotics	Chemical
X-16674 (saliva)	261	-0.0967021	0.502817	Unknown	Unknown
gamma-glutamylisoleucine* (plasma)	354	-0.0797511	0.503427	Peptide	gamma-glutamyl
hippurate (plasma)	356	-0.0796444	0.503602	Xenobiotics	Benzoate metabolism
X-12740 (urine)	357	-0.0842216	0.504164	Unknown	Unknown
glutamine-leucine (saliva)	328	-0.08865	0.504215	Peptide	Dipeptide
X-12734 (saliva)	328	-0.0871331	0.504635	Unknown	Unknown
4-hydroxyphenylacetate (urine)	358	-0.082809	0.505067	Amino acid	Phenylalanine & tyrosine metabolism
X-17438 (urine)	341	-0.0847076	0.505089	Unknown	Unknown
atenolol (saliva)	318	0.0896719	0.505705	Xenobiotics	Drug
X-19574 (urine)	356	-0.0790013	0.507144	Unknown	Unknown
X-17138 (plasma)	356	-0.0834366	0.507321	Unknown	Unknown
naringenin (urine)	357	0.0836574	0.508617	Xenobiotics	Food component/Plant
palmitate (16:0) (plasma)	356	0.0816778	0.508794	Lipid	Long chain fatty acid
X-15783 (saliva)	321	0.088641	0.509421	Unknown	Unknown
X-11441 (plasma)	356	-0.0759129	0.510956	Unknown	Unknown
1,11-Undecanedicarboxylic acid (plasma)	301	-0.0886313	0.51147	Lipid	Fatty acid, dicarboxylate
carnitine (saliva)	276	0.0931431	0.511861	Lipid	Carnitine metabolism
X-19138 (plasma)	353	-0.0773121	0.511942	Unknown	Unknown
palmitoylcarnitine (plasma)	356	0.0797705	0.512619	Lipid	Carnitine metabolism
X-15608 (saliva)	328	-0.084611	0.513332	Unknown	Unknown
methionine (plasma)	356	0.0808049	0.513909	Amino acid	Cysteine, methionine, SAM, taurine metabolism
X-17358 (urine)	349	0.0785781	0.51497	Unknown	Unknown
X-17462 (plasma)	343	0.0852013	0.515153	Unknown	Unknown
X-19366 (saliva)	328	-0.08534	0.515514	Unknown	Unknown
isoleucylthreonine (saliva)	328	-0.0858367	0.516277	Peptide	Dipeptide
gamma-glutamylphenylalanine (plasma)	354	-0.0761288	0.517255	Peptide	gamma-glutamyl
X-17336 (plasma)	342	0.0805132	0.517666	Unknown	Unknown
X-18932 (plasma)	352	-0.0828936	0.518159	Unknown	Unknown
X-19137 (plasma)	331	0.0746252	0.518241	Unknown	Unknown
leucylglutamate (saliva)	328	-0.0859179	0.519249	Peptide	Dipeptide
X-12730 (urine)	306	-0.0863356	0.519425	Unknown	Unknown
X-18565 (saliva)	321	-0.0862763	0.520009	Unknown	Unknown
X-17502 (saliva)	328	-0.0856142	0.520558	Unknown	Unknown
mannose (saliva)	281	-0.0914285	0.521102	Carbohydrate	Fructose, mannose, galactose, starch, and sucrose metabolism
X-13673 (saliva)	274	-0.093957	0.521568	Unknown	Unknown
picolinate (urine)	357	0.0789329	0.522405	Amino acid	Tryptophan metabolism
X-17694 (plasma)	351	-0.0818797	0.52268	Unknown	Unknown
1-myristoylglycerophosphocholine (plasma)	356	-0.0773068	0.523277	Lipid	Lysolipid
isosorbide (urine)	356	0.08008	0.523331	Xenobiotics	Drug
isoleucine (saliva)	279	0.0904568	0.523693	Amino acid	Valine, leucine and isoleucine metabolism
campesterol (plasma)	356	0.0804243	0.524615	Lipid	Sterol/Steroid
heme (plasma)	353	0.0759691	0.524805	Cofactors and vitamins	Hemoglobin and porphyrin metabolism
metoprolol (saliva)	327	0.0848983	0.524917	Xenobiotics	Drug
X-13699 (saliva)	327	0.0848983	0.524917	Unknown	Unknown
X-14196 (saliva)	328	0.0830683	0.525763	Unknown	Unknown
4-acetamidophenol (saliva)	325	-0.0832469	0.527945	Xenobiotics	Drug
X-15754 (saliva)	324	0.083658	0.529642	Unknown	Unknown
5alpha-androstan-3beta,17beta-diol disulfate (plasma)	350	0.0653544	0.529837	Lipid	Sterol/Steroid
xylonate (plasma)	337	0.0788854	0.530081	Carbohydrate	Nucleotide sugars, pentose metabolism
stachydrine (plasma)	355	-0.0774433	0.530429	Xenobiotics	Food component/Plant
1-oleoylglycerophosphoethanolamine (saliva)	328	-0.0824185	0.531287	Lipid	Lysolipid
X-12707 (plasma)	356	-0.0783067	0.531644	Unknown	Unknown
X-14658 (plasma)	353	-0.079916	0.531831	Unknown	Unknown
2-hydroxyacetaminophen sulfate* (urine)	358	0.0778427	0.531988	Xenobiotics	Drug
X-11438 (plasma)	344	-0.0783079	0.532402	Unknown	Unknown
tyrosine (plasma)	356	0.0777897	0.53781	Amino acid	Phenylalanine & tyrosine metabolism
phenylpyruvate (saliva)	328	-0.0809965	0.539075	Amino acid	Phenylalanine & tyrosine metabolism
gamma-tocopherol (plasma)	354	0.0723525	0.54031	Cofactors and vitamins	Tocopherol metabolism
X-18539 (urine)	313	-0.082099	0.540888	Unknown	Unknown
5alpha-pregnan-3alpha,20beta-diol disulfate 1* (plasma)	353	-0.0719013	0.541285	Lipid	Sterol/Steroid
X-14364 (saliva)	328	0.0810144	0.541389	Unknown	Unknown
eicosapentaenoate (EPA; 20:5n3) (plasma)	356	0.0706474	0.541661	Lipid	Essential fatty acid
X-11334 (plasma)	328	0.071322	0.541896	Unknown	Unknown
X-17349 (urine)	289	-0.08107	0.542924	Unknown	Unknown
X-13885 (saliva)	319	-0.0814411	0.545224	Unknown	Unknown
X-18914 (plasma)	342	0.0734805	0.546068	Unknown	Unknown
3-methylcrotonylglycine (urine)	329	-0.0719441	0.546573	Amino acid	Valine, leucine and isoleucine metabolism
X-12188 (urine)	359	-0.0694435	0.547232	Unknown	Unknown
hydroxypioglitazone* (plasma)	348	0.0774466	0.548006	Xenobiotics	Drug
X-17445 (plasma)	353	0.076481	0.548249	Unknown	Unknown
thymine (saliva)	279	0.0848485	0.549502	Nucleotide	Pyrimidine metabolism, thymine containing
X-11684 (saliva)	328	-0.0768608	0.549649	Unknown	Unknown
X-17348 (urine)	359	0.0722818	0.549669	Unknown	Unknown
N1-methyladenosine (plasma)	356	-0.0735274	0.549811	Nucleotide	Purine metabolism, adenine containing
X-12236 (plasma)	356	0.0744302	0.550857	Unknown	Unknown
tyrosylglycine (saliva)	279	0.0852644	0.55116	Peptide	Dipeptide
X-12113 (plasma)	354	-0.0758465	0.552226	Unknown	Unknown
X-12303 (urine)	359	0.0728271	0.552871	Unknown	Unknown
X-16121 (plasma)	349	-0.0764767	0.554004	Unknown	Unknown
X-13703 (saliva)	324	0.0780537	0.554389	Unknown	Unknown
X-14454 (saliva)	321	0.0790599	0.554447	Unknown	Unknown
succinate (plasma)	350	0.0745807	0.554687	Energy	Krebs cycle
X-12732 (urine)	308	-0.0797134	0.554812	Unknown	Unknown
L-urobilin (urine)	359	0.073223	0.55589	Cofactors and vitamins	Hemoglobin and porphyrin metabolism
X-12830 (plasma)	356	-0.0747567	0.556244	Unknown	Unknown
O-acetylhomoserine (saliva)	328	-0.0775986	0.556357	Amino acid	Glycine, serine and threonine metabolism
X-13879 (saliva)	277	-0.0839875	0.55647	Unknown	Unknown
taurocholenate sulfate* (plasma)	354	0.0747826	0.556514	Lipid	Bile acid metabolism
X-13734 (plasma)	355	-0.074077	0.557149	Unknown	Unknown
alpha-glutamylvaline (urine)	318	-0.0751905	0.558171	Peptide	Dipeptide
isoleucylleucine (saliva)	328	0.0771412	0.558578	Peptide	Dipeptide
X-15646 (urine)	348	-0.073966	0.55967	Unknown	Unknown
X-12040 (plasma)	356	-0.0719757	0.559698	Unknown	Unknown
X-12799 (urine)	342	0.0714481	0.560112	Unknown	Unknown
palmitoyl sphingomyelin (saliva)	328	-0.0760356	0.561287	Lipid	Sphingolipid
X-12855 (urine)	340	0.0735435	0.561553	Unknown	Unknown
X-12748 (saliva)	268	-0.085041	0.561565	Unknown	Unknown
phenol sulfate (plasma)	356	-0.072332	0.562296	Amino acid	Phenylalanine & tyrosine metabolism
adenine (saliva)	275	0.084661	0.56312	Nucleotide	Purine metabolism, adenine containing
X-12199 (urine)	359	-0.0720831	0.564604	Unknown	Unknown
tyrosylglutamine (saliva)	276	0.0825477	0.564865	Peptide	Dipeptide
X-18345 (urine)	353	-0.0716263	0.565038	Unknown	Unknown
alpha-CEHC glucuronide* (plasma)	350	0.0727132	0.565223	Cofactors and vitamins	Tocopherol metabolism
X-12010 (urine)	349	-0.0734637	0.567265	Unknown	Unknown
glycyltyrosine (saliva)	279	0.0812128	0.567685	Peptide	Dipeptide
X-17352 (urine)	359	-0.0639846	0.568318	Unknown	Unknown
X-17350 (urine)	351	0.0699387	0.568399	Unknown	Unknown
butyrylcarnitine (plasma)	355	0.0709967	0.568841	Lipid	Fatty acid metabolism (also BCAA metabolism)
X-17861 (saliva)	328	-0.0750177	0.569049	Unknown	Unknown
N-acetylvaline (saliva)	328	0.0727193	0.57201	Amino acid	Valine, leucine and isoleucine metabolism
trigonelline (N'-methylnicotinate) (saliva)	327	-0.0743579	0.572336	Cofactors and vitamins	Nicotinate and nicotinamide metabolism
X-12706 (urine)	357	0.0700325	0.57268	Unknown	Unknown
glycocholate (urine)	338	-0.0731024	0.573132	Lipid	Bile acid metabolism
bilirubin (E,E)* (plasma)	355	0.0680869	0.57361	Cofactors and vitamins	Hemoglobin and porphyrin metabolism
alpha-hydroxyisovalerate (plasma)	356	0.0663648	0.575414	Amino acid	Valine, leucine and isoleucine metabolism
sarcosine (N-Methylglycine) (saliva)	278	0.0795061	0.575575	Amino acid	Glycine, serine and threonine metabolism
X-12113 (urine)	359	-0.0702412	0.575654	Unknown	Unknown
myristoylcarnitine (plasma)	346	-0.0714145	0.575908	Lipid	Carnitine metabolism
threonine (urine)	359	0.0682596	0.576014	Amino acid	Glycine, serine and threonine metabolism
3-phosphoglycerate (plasma)	351	0.0700636	0.576087	Carbohydrate	Glycolysis, gluconeogenesis, pyruvate metabolism
isobutyrylcarnitine (plasma)	355	-0.0666502	0.576243	Amino acid	Valine, leucine and isoleucine metabolism
phosphate (saliva)	279	-0.0809285	0.576328	Energy	Oxidative phosphorylation
ribulose (saliva)	328	-0.0739004	0.577138	Carbohydrate	Nucleotide sugars, pentose metabolism
X-14550 (saliva)	325	-0.0742207	0.577752	Unknown	Unknown
X-14257 (saliva)	278	-0.0785902	0.577866	Unknown	Unknown
beta-alanine (urine)	342	0.0673687	0.577908	Amino acid	Alanine and aspartate metabolism
isoleucylphenylalanine (saliva)	328	0.0733228	0.580323	Peptide	Dipeptide
p-acetamidophenylglucuronide (saliva)	326	0.0736976	0.580339	Xenobiotics	Drug
pantothenate (saliva)	267	-0.081898	0.580522	Cofactors and vitamins	Pantothenate and CoA metabolism
stearidonate (18:4n3) (plasma)	287	-0.0758662	0.580921	Lipid	Long chain fatty acid
X-11247 (plasma)	356	-0.0658097	0.581012	Unknown	Unknown
X-17609 (plasma)	351	0.0707339	0.581163	Unknown	Unknown
coproporphyrin III (urine)	295	0.0768737	0.581828	Cofactors and vitamins	Hemoglobin and porphyrin metabolism
X-17685 (plasma)	356	-0.0676565	0.582213	Unknown	Unknown
cotinine (plasma)	356	0.0672924	0.582529	Xenobiotics	Tobacco metabolite
X-12212 (plasma)	329	0.0696282	0.582794	Unknown	Unknown
X-15853 (saliva)	323	-0.0725954	0.582967	Unknown	Unknown
X-11827 (urine)	354	0.0696012	0.584095	Unknown	Unknown
phenylalanylmethionine (saliva)	324	0.0728855	0.585122	Peptide	Dipeptide
X-15526 (saliva)	323	-0.0733626	0.585354	Unknown	Unknown
serylleucine (saliva)	273	0.0788959	0.585428	Peptide	Dipeptide
5-methylcytidine (urine)	357	-0.0671179	0.585828	Nucleotide	Pyrimidine metabolism, cytidine containing
tryptophylvaline (saliva)	324	0.0713637	0.58816	Peptide	Dipeptide
ornithine (saliva)	279	0.0770605	0.588338	Amino acid	Urea cycle; arginine-, proline-, metabolism
X-11847 (plasma)	354	-0.0606111	0.588402	Unknown	Unknown
X-11508 (saliva)	280	-0.0753253	0.58924	Unknown	Unknown
X-12267 (urine)	359	0.0675401	0.589846	Unknown	Unknown
X-12010 (plasma)	354	0.0687729	0.590509	Unknown	Unknown
indolepropionate (saliva)	328	-0.0712752	0.592615	Amino acid	Tryptophan metabolism
cotinine (saliva)	328	-0.0692185	0.594624	Xenobiotics	Tobacco metabolite
X-15594 (saliva)	278	0.0770436	0.595108	Unknown	Unknown
3-hydroxyindolin-2-one (saliva)	261	0.075916	0.5971	Xenobiotics	Food component/Plant
3-ethylphenylsulfate* (urine)	297	-0.0737379	0.597341	Xenobiotics	Benzoate metabolism
X-13835 (plasma)	293	-0.0692663	0.599266	Unknown	Unknown
4-hydroxyhippurate (plasma)	340	-0.0670522	0.59938	Xenobiotics	Benzoate metabolism
X-18241 (plasma)	356	0.0662043	0.599411	Unknown	Unknown
2-oleoylglycerophosphoethanolamine* (saliva)	328	-0.0689823	0.599668	Lipid	Lysolipid
3-carboxy-4-methyl-5-propyl-2-furanpropanoate (CMPF) (urine)	299	-0.0658855	0.60046	Lipid	Fatty acid, dicarboxylate
tricarballylate (urine)	344	-0.0661843	0.60056	Energy	Krebs cycle
X-16103 (saliva)	279	-0.0716565	0.600586	Unknown	Unknown
X-17360 (plasma)	343	-0.0681423	0.600777	Unknown	Unknown
cis-vaccenate (18:1n7) (plasma)	346	-0.064414	0.6016	Lipid	Long chain fatty acid
valylaspartate (saliva)	328	0.0686523	0.60355	Peptide	Dipeptide
X-14600 (saliva)	328	-0.0676073	0.603907	Unknown	Unknown
X-17354 (urine)	308	-0.0649953	0.604639	Unknown	Unknown
leucyltyrosine (saliva)	269	0.0774345	0.605367	Peptide	Dipeptide
X-17341 (urine)	350	-0.0660803	0.605407	Unknown	Unknown
X-12644 (plasma)	356	0.0621848	0.6063	Unknown	Unknown
X-17704 (plasma)	352	-0.0658052	0.606892	Unknown	Unknown
X-13230 (saliva)	278	-0.0720276	0.60795	Unknown	Unknown
carnosine (urine)	306	0.0689119	0.610948	Peptide	Dipeptide derivative
propionylcarnitine (saliva)	279	0.0702435	0.611445	Lipid	Fatty acid metabolism (also BCAA metabolism)
X-18482 (urine)	287	-0.070228	0.611501	Unknown	Unknown
urea (plasma)	356	-0.056865	0.611827	Amino acid	Urea cycle; arginine-, proline-, metabolism
gamma-CEHC (plasma)	320	-0.0666056	0.612146	Cofactors and vitamins	Tocopherol metabolism
1-(3-aminopropyl)-2-pyrrolidone (urine)	354	-0.0627657	0.612698	Xenobiotics	Chemical
X-19141 (plasma)	354	-0.0588004	0.613324	Unknown	Unknown
leucine (saliva)	281	-0.0714752	0.613355	Amino acid	Valine, leucine and isoleucine metabolism
gamma-CEHC glucuronide* (plasma)	355	0.0629821	0.61342	Cofactors and vitamins	Tocopherol metabolism
X-18913 (plasma)	355	-0.0607345	0.6137	Unknown	Unknown
X-15426 (saliva)	320	0.0668979	0.615145	Unknown	Unknown
X-15486 (plasma)	356	-0.0630265	0.616363	Unknown	Unknown
X-14458 (saliva)	318	-0.0654693	0.617629	Unknown	Unknown
X-18752 (plasma)	356	0.0637312	0.617655	Unknown	Unknown
X-12252 (urine)	357	0.0617599	0.618419	Unknown	Unknown
dexpanthenol (saliva)	321	0.067045	0.618431	Xenobiotics	Chemical
X-12687 (urine)	336	0.0639852	0.618639	Unknown	Unknown
X-12511 (plasma)	320	-0.0610679	0.619111	Unknown	Unknown
X-12763 (urine)	352	0.0631797	0.620241	Unknown	Unknown
X-17706 (plasma)	329	-0.0616855	0.620921	Unknown	Unknown
lysine (saliva)	278	0.0707101	0.621135	Amino acid	Lysine metabolism
pivaloylcarnitine (urine)	345	-0.0616673	0.621306	Xenobiotics	Drug
2-palmitoylglycerophosphocholine* (plasma)	356	-0.0597652	0.622412	Lipid	Lysolipid
X-12007 (urine)	358	0.0615769	0.623024	Unknown	Unknown
threonylisoleucine (saliva)	327	-0.0650572	0.623107	Peptide	Dipeptide
X-14543 (saliva)	323	0.0650253	0.62377	Unknown	Unknown
X-14709 (saliva)	322	0.0657123	0.624325	Unknown	Unknown
4-acetylphenol sulfate (urine)	356	0.0599499	0.624615	Xenobiotics	Drug
dihydrobiopterin (urine)	353	-0.0614772	0.624648	Cofactors and vitamins	Folate metabolism
1,7-dimethylurate (plasma)	345	0.0571719	0.624716	Xenobiotics	Xanthine metabolism
X-13579 (saliva)	266	0.071503	0.625185	Unknown	Unknown
X-16288 (plasma)	352	0.0616487	0.625329	Unknown	Unknown
X-14105 (saliva)	266	0.0714051	0.627157	Unknown	Unknown
oxypurinol (plasma)	354	0.06207	0.628052	Xenobiotics	Drug
X-18270 (saliva)	318	-0.0647192	0.628676	Unknown	Unknown
oxypurinol (urine)	358	0.0610732	0.629306	Xenobiotics	Drug
heme (saliva)	326	-0.063903	0.63155	Cofactors and vitamins	Hemoglobin and porphyrin metabolism
benzene-1,2,3-triol (urine)	340	-0.0618339	0.63164	Xenobiotics	Chemical
4-hydroxydecanoic acid (saliva)	322	0.0639891	0.631763	Lipid	Fatty acid, monohydroxy
mannitol (plasma)	339	0.0590712	0.632623	Carbohydrate	Fructose, mannose, galactose, starch, and sucrose metabolism
cortisol (plasma)	348	0.0612979	0.632812	Lipid	Sterol/Steroid
X-17675 (urine)	347	0.0600633	0.634836	Unknown	Unknown
tetrahydrocortisone (urine)	303	0.0647606	0.635237	Lipid	Sterol/Steroid
X-17502 (plasma)	356	0.0599659	0.637652	Unknown	Unknown
5-hydroxyhexanoate (urine)	352	0.058334	0.637737	Lipid	Fatty acid, monohydroxy
X-19556 (urine)	356	-0.0591812	0.638491	Unknown	Unknown
5-ketogluconate (saliva)	327	0.0623293	0.63865	Xenobiotics	Food component/Plant
X-14314 (saliva)	328	-0.0618132	0.63921	Unknown	Unknown
glycocholenate sulfate* (plasma)	349	-0.0566304	0.64015	Lipid	Bile acid metabolism
X-12847 (plasma)	314	-0.0602764	0.64212	Unknown	Unknown
X-12051 (plasma)	356	-0.0572291	0.642703	Unknown	Unknown
X-19147 (plasma)	335	-0.0605527	0.642968	Unknown	Unknown
X-12718 (urine)	359	0.0551943	0.643793	Unknown	Unknown
3-hydroxybutyrate (BHBA) (saliva)	278	-0.0646879	0.644233	Lipid	Ketone bodies
pregnenolone sulfate (plasma)	354	0.0513556	0.645833	Lipid	Sterol/Steroid
X-12813 (plasma)	351	0.0592025	0.646386	Unknown	Unknown
aspartate (urine)	357	-0.0543474	0.647668	Amino acid	Alanine and aspartate metabolism
X-13557 (plasma)	356	0.058056	0.648815	Unknown	Unknown
lysylproline (saliva)	280	0.0641553	0.649008	Peptide	Dipeptide
X-14272 (saliva)	328	-0.0600158	0.649928	Unknown	Unknown
alpha-tocopherol (plasma)	355	0.0564923	0.650978	Cofactors and vitamins	Tocopherol metabolism
X-12435 (urine)	354	-0.0572137	0.651734	Unknown	Unknown
threitol (saliva)	273	-0.0636414	0.652271	Carbohydrate	Nucleotide sugars, pentose metabolism
X-12092 (urine)	358	-0.0560227	0.65316	Unknown	Unknown
X-14904 (saliva)	279	-0.0647336	0.653412	Unknown	Unknown
3-aminoisobutyrate (saliva)	260	0.0648166	0.654336	Nucleotide	Pyrimidine metabolism, thymine containing; Valine, leucine and isoleucine metabolism/
saccharin (plasma)	353	0.0569062	0.654443	Xenobiotics	Food component/Plant
fructose-6-phosphate (saliva)	328	-0.0592869	0.656314	Carbohydrate	Glycolysis, gluconeogenesis, pyruvate metabolism
lactate (saliva)	281	0.0628866	0.656529	Carbohydrate	Glycolysis, gluconeogenesis, pyruvate metabolism
X-12027 (urine)	358	-0.0537826	0.65716	Unknown	Unknown
4-nitrophenol (plasma)	353	0.0564036	0.657962	Xenobiotics	Benzoate metabolism
X-12263 (urine)	359	0.0545002	0.657963	Unknown	Unknown
X-12407 (plasma)	356	0.0559498	0.658307	Unknown	Unknown
X-12229 (urine)	359	-0.0541793	0.65942	Unknown	Unknown
X-17305 (urine)	358	-0.0548353	0.659516	Unknown	Unknown
maltose (plasma)	356	0.0532442	0.659612	Carbohydrate	Fructose, mannose, galactose, starch, and sucrose metabolism
X-16367 (saliva)	326	-0.0576213	0.659747	Unknown	Unknown
X-16933 (saliva)	322	0.0589667	0.660092	Unknown	Unknown
tryptophylleucine (saliva)	326	-0.0583213	0.660763	Peptide	Dipeptide
X-19299 (plasma)	353	-0.0547389	0.661983	Unknown	Unknown
X-11412 (plasma)	356	-0.0557891	0.662484	Unknown	Unknown
phenylacetylglutamine (urine)	359	0.052555	0.662862	Amino acid	Phenylalanine & tyrosine metabolism
carbamazepine glucuronide* (plasma)	351	-0.0558771	0.66289	Xenobiotics	Drug
tryptophan betaine (urine)	357	-0.0487768	0.663768	Amino acid	Tryptophan metabolism
X-17447 (urine)	358	-0.0515397	0.664816	Unknown	Unknown
X-17735 (urine)	359	0.0530197	0.667983	Unknown	Unknown
X-18750 (plasma)	354	-0.0549299	0.668422	Unknown	Unknown
X-18140 (plasma)	356	0.0549003	0.668794	Unknown	Unknown
arginylisoleucine (saliva)	259	-0.0641262	0.668834	Peptide	Dipeptide
leucylglycine (saliva)	265	0.0627657	0.670413	Peptide	Dipeptide
X-12824 (urine)	359	-0.050497	0.671295	Unknown	Unknown
abscisate (urine)	359	0.052882	0.672014	Xenobiotics	Food component/Plant
metoprolol (urine)	357	0.0534311	0.672707	Xenobiotics	Drug
12-HETE (saliva)	262	0.0610874	0.67355	Lipid	Eicosanoid
X-12719 (plasma)	353	-0.052821	0.675415	Unknown	Unknown
enterolactone (urine)	357	0.0508221	0.67653	Xenobiotics	Food component/Plant
carbamazepine 10,11-epoxide* (urine)	354	0.0526909	0.67696	Xenobiotics	Drug
X-14696 (saliva)	327	-0.0545441	0.677161	Unknown	Unknown
X-18901 (plasma)	323	0.0547427	0.677901	Unknown	Unknown
leucylphenylalanine (saliva)	328	-0.0541594	0.679437	Peptide	Dipeptide
stachydrine (saliva)	328	-0.0542081	0.679571	Xenobiotics	Food component/Plant
citrate (plasma)	355	0.0510175	0.680321	Energy	Krebs cycle
ranitidine (urine)	353	0.0523367	0.680874	Xenobiotics	Drug
citalopram (urine)	358	-0.0519374	0.681094	Xenobiotics	Drug
1-docosapentaenoylglycerophosphocholine* (plasma)	342	-0.0539629	0.681878	Lipid	Lysolipid
5,6-dihydrouracil (plasma)	344	0.0522991	0.683719	Nucleotide	Pyrimidine metabolism, uracil containing
X-14383 (saliva)	327	-0.052683	0.684322	Unknown	Unknown
fumarate (saliva)	278	0.058892	0.684477	Energy	Krebs cycle
allantoin (saliva)	276	0.0571933	0.684879	Nucleotide	Purine metabolism, urate metabolism
X-11483 (plasma)	353	0.049666	0.685671	Unknown	Unknown
beta-tocopherol (plasma)	332	0.052534	0.685918	Cofactors and vitamins	Tocopherol metabolism
X-12689 (urine)	359	-0.0452123	0.686063	Unknown	Unknown
X-11437 (urine)	315	-0.0499893	0.686186	Unknown	Unknown
X-14318 (urine)	358	-0.0497657	0.687285	Unknown	Unknown
tyrosylleucine (saliva)	278	0.0570483	0.688021	Peptide	Dipeptide
lactose (urine)	357	0.0487449	0.689012	Carbohydrate	Fructose, mannose, galactose, starch, and sucrose metabolism
X-19437 (saliva)	257	-0.060444	0.689207	Unknown	Unknown
caffeine (urine)	348	-0.0473243	0.689661	Xenobiotics	Xanthine metabolism
X-11378 (plasma)	316	0.0491867	0.691191	Unknown	Unknown
acetoacetate (saliva)	327	-0.0527919	0.692028	Lipid	Ketone bodies
X-17655 (plasma)	356	0.0484852	0.692062	Unknown	Unknown
X-12216 (plasma)	356	0.0494898	0.692361	Unknown	Unknown
X-13727 (urine)	357	0.048895	0.692633	Unknown	Unknown
X-12056 (urine)	347	0.0492745	0.692681	Unknown	Unknown
X-19364 (saliva)	325	0.0527466	0.692688	Unknown	Unknown
nicotinamide (plasma)	356	-0.0488174	0.693455	Cofactors and vitamins	Nicotinate and nicotinamide metabolism
X-17612 (urine)	359	0.0476672	0.693699	Unknown	Unknown
X-16083 (urine)	358	-0.0473405	0.695161	Unknown	Unknown
N-acetylasparagine (urine)	358	-0.0472816	0.695378	Amino acid	Alanine and aspartate metabolism
p-acetamidophenylglucuronide (urine)	358	0.0486249	0.695447	Xenobiotics	Drug
X-17692 (urine)	359	-0.0488087	0.696668	Unknown	Unknown
oxypurinol (saliva)	327	-0.0519566	0.696977	Xenobiotics	Drug
putrescine (saliva)	277	0.0555919	0.697978	Amino acid	Polyamine metabolism
X-11845 (plasma)	327	-0.0460373	0.698245	Unknown	Unknown
X-16975 (urine)	357	-0.047543	0.698539	Unknown	Unknown
X-18599 (saliva)	328	-0.0504737	0.698876	Unknown	Unknown
4-acetaminophen sulfate (saliva)	325	-0.0506814	0.701259	Xenobiotics	Drug
X-18779 (plasma)	345	-0.0463668	0.701719	Unknown	Unknown
phenylalanylglutamate (saliva)	328	0.0502955	0.704117	Peptide	Dipeptide
linolenate (alpha or gamma; (18:3n3 or 6)) (plasma)	356	-0.0472201	0.705104	Lipid	Essential fatty acid
glycerate (plasma)	356	0.0460605	0.70593	Carbohydrate	Glycolysis, gluconeogenesis, pyruvate metabolism
indoleacetate (plasma)	355	0.0466401	0.706561	Amino acid	Tryptophan metabolism
X-17763 (urine)	357	-0.0471965	0.707397	Unknown	Unknown
homostachydrine* (plasma)	356	0.0441004	0.709932	Xenobiotics	Food component/Plant
X-15461 (saliva)	328	-0.0488397	0.71009	Unknown	Unknown
2-hydroxyglutarate (saliva)	279	0.0530782	0.71041	Lipid	Fatty acid, dicarboxylate
X-16940 (saliva)	328	-0.0492394	0.710575	Unknown	Unknown
pyrophosphate (PPi) (plasma)	336	-0.0487991	0.712045	Energy	Oxidative phosphorylation
X-12095 (plasma)	355	0.0450288	0.712796	Unknown	Unknown
4-acetaminophen sulfate (urine)	359	0.0455516	0.71477	Xenobiotics	Drug
X-12828 (urine)	359	-0.0459743	0.715281	Unknown	Unknown
X-12821 (plasma)	346	0.0472578	0.715719	Unknown	Unknown
X-17654 (plasma)	337	0.0431344	0.716652	Unknown	Unknown
lysylphenylalanine (saliva)	273	0.0526729	0.716707	Peptide	Dipeptide
X-11837 (urine)	356	0.0440684	0.717585	Unknown	Unknown
X-15461 (urine)	359	0.0445073	0.719121	Unknown	Unknown
X-17690 (saliva)	326	0.0480074	0.720082	Unknown	Unknown
X-11905 (plasma)	321	0.0466961	0.721329	Unknown	Unknown
X-12744 (urine)	359	-0.0442249	0.72144	Unknown	Unknown
X-11299 (plasma)	356	0.0411182	0.723933	Unknown	Unknown
X-18482 (plasma)	353	-0.0442982	0.72508	Unknown	Unknown
X-11247 (urine)	338	-0.0448934	0.725321	Unknown	Unknown
N-acetylalanine (saliva)	328	0.0449986	0.725432	Amino acid	Alanine and aspartate metabolism
X-11381 (saliva)	328	-0.0459001	0.726439	Unknown	Unknown
cytosine (urine)	359	-0.0429609	0.727331	Nucleotide	Pyrimidine metabolism, cytidine containing
ranitidine (plasma)	353	0.0445873	0.727644	Xenobiotics	Drug
2-arachidonoylglycerophosphocholine* (plasma)	338	-0.044407	0.727706	Lipid	Lysolipid
X-13836 (urine)	359	-0.0422632	0.72891	Unknown	Unknown
X-12216 (urine)	359	-0.0420624	0.729505	Unknown	Unknown
celecoxib (plasma)	349	0.0444121	0.730455	Xenobiotics	Drug
X-16946 (plasma)	344	-0.0416264	0.732028	Unknown	Unknown
X-15518 (saliva)	328	0.0449181	0.733114	Unknown	Unknown
X-14839 (urine)	358	0.0385789	0.734096	Unknown	Unknown
X-15664 (plasma)	356	-0.0432976	0.734698	Unknown	Unknown
X-11390 (saliva)	280	0.0476686	0.735192	Unknown	Unknown
phenyllactate (PLA) (plasma)	328	0.0411845	0.736193	Amino acid	Phenylalanine & tyrosine metabolism
X-15326 (saliva)	320	0.045228	0.736804	Unknown	Unknown
valylvaline (saliva)	328	-0.043361	0.736817	Peptide	Dipeptide
xanthine (plasma)	342	0.0424415	0.73737	Nucleotide	Purine metabolism, (hypo)xanthine/inosine containing
guanosine (saliva)	259	-0.0500284	0.737817	Nucleotide	Purine metabolism, guanine containing
arginylleucine (saliva)	328	0.0444268	0.738274	Peptide	Dipeptide
X-18672 (saliva)	279	-0.0467347	0.742481	Unknown	Unknown
3-indoxyl sulfate (saliva)	255	0.0479452	0.744665	Amino acid	Tryptophan metabolism
caffeate (saliva)	323	0.0435919	0.745381	Xenobiotics	Food component/Plant
threitol (plasma)	351	-0.0376499	0.74571	Carbohydrate	Nucleotide sugars, pentose metabolism
15-methylpalmitate (isobar with 2-methylpalmitate) (plasma)	354	-0.0372533	0.746289	Lipid	Fatty acid, branched
pyroglutamylvaline (saliva)	328	0.0428983	0.746651	Peptide	Dipeptide
cotinine (urine)	359	0.0388545	0.747404	Xenobiotics	Tobacco metabolite
cys-gly, oxidized (plasma)	354	0.0377836	0.74768	Peptide	Dipeptide derivative
ethanolamine (saliva)	281	-0.045546	0.747787	Lipid	Glycerolipid metabolism
X-18307 (plasma)	352	-0.0402761	0.748348	Unknown	Unknown
asparagylleucine (saliva)	328	-0.0424166	0.748402	Peptide	Dipeptide
choline phosphate (saliva)	275	0.0447614	0.74844	Lipid	Glycerolipid metabolism
X-17447 (plasma)	354	-0.0397856	0.751152	Unknown	Unknown
tyramine (saliva)	328	-0.0410416	0.751517	Amino acid	Phenylalanine & tyrosine metabolism
X-12126 (urine)	356	0.0380875	0.752001	Unknown	Unknown
4-acetaminophen sulfate (plasma)	356	0.0396403	0.752924	Xenobiotics	Drug
2-aminoadipate (urine)	359	0.0383133	0.752976	Amino acid	Lysine metabolism
X-19135 (plasma)	352	0.0399716	0.754791	Unknown	Unknown
4-androsten-3beta,17beta-diol disulfate 1* (urine)	348	0.0360103	0.755445	Lipid	Sterol/Steroid
X-17762 (saliva)	328	-0.04031	0.7559	Unknown	Unknown
X-17343 (urine)	336	-0.0403465	0.75647	Unknown	Unknown
X-15572 (urine)	357	-0.0386294	0.759673	Unknown	Unknown
threonylleucine (saliva)	328	-0.040375	0.759909	Peptide	Dipeptide
X-14815 (urine)	359	-0.0378077	0.760133	Unknown	Unknown
sebacate (decanedioate) (plasma)	356	-0.0375655	0.761408	Lipid	Fatty acid, dicarboxylate
pregn steroid monosulfate* (plasma)	356	0.033408	0.761904	Lipid	Sterol/Steroid
1-eicosatrienoylglycerophosphocholine* (plasma)	356	-0.0379241	0.762144	Lipid	Lysolipid
2-methylbutyrylcarnitine (C5) (saliva)	328	0.0393936	0.762987	Amino acid	Valine, leucine and isoleucine metabolism
stearoylcarnitine (plasma)	353	-0.0372451	0.763717	Lipid	Carnitine metabolism
threonylphenylalanine (saliva)	277	0.042284	0.766065	Peptide	Dipeptide
X-17130 (plasma)	305	-0.0410397	0.766741	Unknown	Unknown
2-methylbutyrylcarnitine (C5) (plasma)	354	-0.0334525	0.768285	Amino acid	Valine, leucine and isoleucine metabolism
phosphoenolpyruvate (PEP) (saliva)	328	-0.0388386	0.768366	Carbohydrate	Glycolysis, gluconeogenesis, pyruvate metabolism
valine (saliva)	276	0.0417352	0.769459	Amino acid	Valine, leucine and isoleucine metabolism
X-18922 (plasma)	356	0.0361194	0.769499	Unknown	Unknown
X-12824 (plasma)	356	-0.0365551	0.7697	Unknown	Unknown
X-12212 (urine)	359	-0.03572	0.76989	Unknown	Unknown
3-(N-acetyl-L-cystein-S-yl) acetaminophen* (plasma)	350	-0.0376166	0.770186	Xenobiotics	Drug
taurine (saliva)	271	0.0427051	0.770293	Amino acid	Cysteine, methionine, SAM, taurine metabolism
X-12850 (plasma)	353	0.0370311	0.77081	Unknown	Unknown
S-methylcysteine (plasma)	356	-0.0355264	0.771081	Amino acid	Cysteine, methionine, SAM, taurine metabolism
X-18668 (saliva)	327	-0.0385964	0.771168	Unknown	Unknown
valylphenylalanine (saliva)	328	-0.0377258	0.771788	Peptide	Dipeptide
chiro-inositol (plasma)	356	0.035392	0.77302	Lipid	Inositol metabolism
X-12510 (plasma)	355	0.0347203	0.773279	Unknown	Unknown
pyrophosphate (PPi) (saliva)	328	0.0382629	0.773683	Energy	Oxidative phosphorylation
undecanoate (11:0) (plasma)	356	-0.0365286	0.773916	Lipid	Medium chain fatty acid
X-11372 (plasma)	354	-0.0335829	0.774933	Unknown	Unknown
X-11880 (plasma)	356	0.0349264	0.77496	Unknown	Unknown
3-phenylpropionate (hydrocinnamate) (plasma)	356	0.0351689	0.775471	Amino acid	Phenylalanine & tyrosine metabolism
X-14987 (plasma)	349	0.0367456	0.776231	Unknown	Unknown
allantoin (plasma)	343	-0.0349814	0.776234	Nucleotide	Purine metabolism, urate metabolism
2-ethylphenylsulfate (urine)	357	-0.0351471	0.777719	Xenobiotics	Benzoate metabolism
serylphenyalanine (saliva)	328	0.0373574	0.777757	Peptide	Dipeptide
X-14302 (saliva)	328	0.0371864	0.777847	Unknown	Unknown
epiandrosterone sulfate (plasma)	356	-0.0326637	0.778001	Lipid	Sterol/Steroid
5alpha-pregnan-3beta,20alpha-diol disulfate (plasma)	340	-0.0336774	0.78006	Lipid	Sterol/Steroid
X-12189 (plasma)	355	-0.0339035	0.782311	Unknown	Unknown
X-14697 (saliva)	328	-0.0365681	0.782865	Unknown	Unknown
2'-deoxyguanosine (saliva)	324	-0.0364158	0.783407	Nucleotide	Purine metabolism, guanine containing
4-hydroxyphenylacetate (saliva)	275	0.0381076	0.78389	Amino acid	Phenylalanine & tyrosine metabolism
valyltyrosine (saliva)	324	-0.0359439	0.784398	Peptide	Dipeptide
X-19573 (urine)	351	-0.0350379	0.784849	Unknown	Unknown
X-11299 (urine)	356	0.032434	0.785652	Unknown	Unknown
glycylisoleucine (saliva)	328	-0.0359748	0.786827	Peptide	Dipeptide
pyridoxate (saliva)	325	0.0360103	0.787535	Cofactors and vitamins	Vitamin B6 metabolism
X-19581 (saliva)	317	0.0361752	0.788822	Unknown	Unknown
taurocholate (plasma)	323	0.034712	0.789062	Lipid	Bile acid metabolism
X-16288 (saliva)	323	-0.0351464	0.789286	Unknown	Unknown
EDTA (plasma)	356	-0.0320326	0.790234	Xenobiotics	EDTA
glycine (saliva)	280	0.0374234	0.791293	Amino acid	Glycine, serine and threonine metabolism
cortisone (urine)	341	-0.0334095	0.792039	Lipid	Sterol/Steroid
X-14015 (plasma)	353	0.0336167	0.792742	Unknown	Unknown
X-18140 (saliva)	259	-0.0386844	0.793587	Unknown	Unknown
X-12846 (urine)	356	-0.0329301	0.793676	Unknown	Unknown
phenylalanylisoleucine (saliva)	328	-0.0345675	0.795538	Peptide	Dipeptide
X-11687 (saliva)	328	0.033391	0.796529	Unknown	Unknown
1-palmitoylglycerophosphocholine (plasma)	356	-0.0312202	0.797464	Lipid	Lysolipid
X-11904 (plasma)	352	-0.0318599	0.800047	Unknown	Unknown
pinitol (saliva)	326	-0.0332645	0.800673	Lipid	Inositol metabolism
X-16236 (urine)	352	0.031843	0.800979	Unknown	Unknown
N-acetylserine (saliva)	276	-0.03581	0.802271	Amino acid	Glycine, serine and threonine metabolism
X-19265 (saliva)	328	-0.032791	0.802274	Unknown	Unknown
X-13866 (plasma)	343	-0.029036	0.8027	Unknown	Unknown
thymidine 5'-monophosphate (saliva)	326	-0.0328326	0.802876	Nucleotide	Pyrimidine metabolism, thymine containing
X-16948 (plasma)	343	0.032294	0.804015	Unknown	Unknown
X-17345 (saliva)	323	-0.0328391	0.804353	Unknown	Unknown
X-09789 (plasma)	356	0.028372	0.807157	Unknown	Unknown
X-12609 (urine)	358	0.0295029	0.807516	Unknown	Unknown
phenylalanylalanine (saliva)	328	-0.032323	0.808318	Peptide	Dipeptide
alpha-ketobutyrate (saliva)	328	-0.0317504	0.808351	Amino acid	Cysteine, methionine, SAM, taurine metabolism
eicosenoate (20:1n9 or 11) (saliva)	328	-0.0316106	0.810651	Lipid	Long chain fatty acid
cytidine diphosphate (saliva)	322	0.0318453	0.811336	Nucleotide	Pyrimidine metabolism, cytidine containing
alpha-ketoglutarate (saliva)	270	-0.0343512	0.812563	Energy	Krebs cycle
alanylleucine (saliva)	328	-0.0314985	0.812621	Peptide	Dipeptide
X-18262 (saliva)	321	0.0314547	0.813286	Unknown	Unknown
X-17349 (plasma)	350	0.0300339	0.814149	Unknown	Unknown
orotate (saliva)	327	-0.0305166	0.816443	Nucleotide	Pyrimidine metabolism, orotate containing
3-indoxyl sulfate (urine)	359	0.0280914	0.816635	Amino acid	Tryptophan metabolism
leucylthreonine (saliva)	328	-0.0308556	0.817034	Unknown	Unknown
gamma-glutamylleucine (plasma)	356	-0.0259152	0.817679	Peptide	gamma-glutamyl
asparagylisoleucine (saliva)	327	0.0306844	0.817815	Peptide	Dipeptide
imidazole propionate (urine)	357	0.0288318	0.818045	Amino acid	Histidine metabolism
dihydroferulic acid (urine)	359	0.0282299	0.818954	Xenobiotics	Food component/Plant
3-hydroxyphenylacetate (urine)	359	0.0263574	0.819426	Amino acid	Phenylalanine & tyrosine metabolism
hydroxycotinine (urine)	354	0.028111	0.820415	Xenobiotics	Tobacco metabolite
4-methoxycinnamic acid (saliva)	323	0.0294493	0.821716	Xenobiotics	Chemical
X-12734 (plasma)	349	-0.0281772	0.821733	Unknown	Unknown
cytidine (urine)	350	-0.0275391	0.821998	Nucleotide	Pyrimidine metabolism, cytidine containing
X-15245 (saliva)	327	0.029526	0.822347	Unknown	Unknown
5,6-dihydrouracil (saliva)	280	-0.0321272	0.82305	Nucleotide	Pyrimidine metabolism, uracil containing
5alpha-pregnan-3beta,20alpha-diol disulfate (urine)	359	-0.0243382	0.823877	Lipid	Sterol/Steroid
X-12092 (plasma)	318	-0.0283575	0.825353	Unknown	Unknown
valylisoleucine (saliva)	328	-0.0288984	0.826024	Peptide	Dipeptide
X-17348 (saliva)	324	-0.0294696	0.826224	Unknown	Unknown
saccharin (urine)	359	-0.0274	0.826253	Xenobiotics	Food component/Plant
Isobar: ribulose 5-phosphate, xylulose 5-phosphate (saliva)	328	-0.0290257	0.827472	Carbohydrate	Nucleotide sugars, pentose metabolism
carbamazepine* (saliva)	325	0.0289568	0.827963	Xenobiotics	Drug
X-12112 (urine)	359	-0.0267541	0.828213	Unknown	Unknown
X-17877 (saliva)	324	-0.0287381	0.829678	Unknown	Unknown
X-11818 (plasma)	356	0.0255363	0.830096	Unknown	Unknown
uridine 5'-diphosphate (UDP) (saliva)	325	-0.0281041	0.831237	Nucleotide	Pyrimidine metabolism, uracil containing
3-methylglutarylcarnitine (C6) (plasma)	316	-0.0279679	0.831457	Amino acid	Valine, leucine and isoleucine metabolism
propionylcarnitine (plasma)	355	0.0248958	0.832384	Lipid	Fatty acid metabolism (also BCAA metabolism)
X-11440 (urine)	358	0.0252209	0.83336	Unknown	Unknown
X-15852 (saliva)	325	-0.0273491	0.833685	Unknown	Unknown
X-17254 (urine)	351	-0.0266166	0.834039	Unknown	Unknown
X-17148 (plasma)	305	0.0247731	0.834325	Unknown	Unknown
X-12107 (plasma)	323	0.0246646	0.834984	Unknown	Unknown
ADSGEGDFXAEGGGVR* (plasma)	355	-0.0266364	0.835075	Peptide	Fibrinogen cleavage peptide
pyroglutamylglutamine (saliva)	328	-0.0271132	0.835223	Peptide	Dipeptide
azelate (nonanedioate) (urine)	359	-0.0251229	0.83547	Lipid	Fatty acid, dicarboxylate
rosuvastatin (urine)	351	0.0263779	0.835863	Xenobiotics	Drug
5alpha-androstan-3beta,17beta-diol disulfate (urine)	359	0.0234402	0.836167	Lipid	Sterol/Steroid
tryptophylaspartate (saliva)	325	-0.0271422	0.836412	Peptide	Dipeptide
pregnen-diol disulfate* (urine)	356	-0.0231436	0.836682	Lipid	Sterol/Steroid
X-12257 (urine)	338	0.0265635	0.836719	Unknown	Unknown
carbamazepine 10,11-epoxide* (saliva)	327	0.027381	0.836836	Xenobiotics	Drug
X-17393 (urine)	353	0.0247169	0.837733	Unknown	Unknown
1-stearoylglycerophosphoethanolamine (plasma)	356	-0.0257106	0.839238	Lipid	Lysolipid
1-arachidonoylglycerophosphoethanolamine* (plasma)	356	-0.024781	0.840196	Lipid	Lysolipid
1,2-propanediol (plasma)	332	-0.0260747	0.842003	Lipid	Ketone bodies
X-11618 (saliva)	270	-0.0289215	0.842711	Unknown	Unknown
glycylproline (saliva)	279	0.0283236	0.842726	Peptide	Dipeptide
X-14877 (saliva)	322	0.0264923	0.843295	Unknown	Unknown
X-18527 (saliva)	317	0.0269738	0.844364	Unknown	Unknown
X-11843 (plasma)	356	-0.0240887	0.844864	Unknown	Unknown
threonylglutamate (saliva)	328	0.0257199	0.845789	Peptide	Dipeptide
X-17357 (urine)	353	-0.0248549	0.846424	Unknown	Unknown
dihomo-linoleate (20:2n6) (saliva)	328	0.0246692	0.848315	Lipid	Long chain fatty acid
alpha-glutamyltryptophan (urine)	356	0.0233464	0.848795	Peptide	Dipeptide
X-16286 (saliva)	328	-0.0253597	0.848877	Unknown	Unknown
6'-sialyllactose (saliva)	326	-0.0252625	0.850447	Carbohydrate	Fructose, mannose, galactose, starch, and sucrose metabolism
lipitor (urine)	354	0.0231627	0.85063	Xenobiotics	Drug
O-acetylserine (saliva)	328	0.0241927	0.851028	Amino acid	Glycine, serine and threonine metabolism
X-12024 (urine)	358	-0.0232222	0.852471	Unknown	Unknown
[truncated: 180 more rows]
