# Supplementary material for: A systems view of type 2 diabetes-associated metabolic perturbations in saliva, blood and urine at different timescales of glycaemic control
Source: Diabetologia. 2015 Jun 7;58(8):1855–67. doi: 10.1007/s00125-015-3636-2 (PMC4499109; doi:10.1007/s00125-015-3636-2)
Supplement: Supplementary file 5 — (XLSX 169 kb) [file 125_2015_3636_MOESM5_ESM.xlsx]

## Sheet: Legend
ESM Table 3. Associations of diabetes-associated metabolites with glycemic control.
column	description
metabolite	metabolite name
Beta(acute)	beta of regression with glucosuria
Beta(short-term)	beta of regression with 1,5-AG in plasma
Beta(long-term)	beta of regression with HbA1c in plasma
log(P) acute	log p-value of regression with glucosuria
log(P) short-term	log p-value of regression with 1,5-AG in plasma
log(P) long-term	log p-value of regression with HbA1c in plasma

## Sheet: Supp Table 3
Supplemental Table 3. Associations of diabetes-associated metabolites with glycemic control.
metabolite	Beta(acute)	Beta(short-term)	Beta(long-term)	log(P) acute	log(P) short-term	log(P) long-term
X-15503 [urine]	-1.62547	-1.55632	-0.344384	39.9274	17.5321	20.9403
1-methylhistidine [urine]	-1.32121	-1.20015	-0.268626	18.7547	7.99448	8.9667
5-oxoproline [urine]	-1.27538	-1.35156	-0.306915	20.2016	12.7386	15.9086
creatinine [urine]	-1.19802	-1.25224	-0.269223	16.9726	10.5883	11.621
X-17299 [urine]	-1.16378	-1.34042	-0.257158	16.0765	12.4814	10.6838
X-11429 [plasma]	-1.12123	-1.32489	-0.273036	15.267	13.3847	12.9006
vanillylmandelate (VMA) [urine]	-1.10239	-1.41257	-0.27942	14.3391	13.904	12.9018
2-methylcitrate [urine]	-1.09645	-1.32256	-0.262085	14.5433	12.3873	11.61
X-12253 [urine]	-1.07646	-1.12361	-0.195188	11.3864	7.18289	4.9382
N1-methyladenosine [urine]	-1.03263	-1.10829	-0.245844	12.922	8.66197	10.1862
X-11333 [urine]	-1.02803	-1.0463	-0.233161	13.2952	8.05541	9.45709
homocysteine [urine]	-1.01897	-0.975051	-0.230938	11.7179	6.06779	7.70116
arabitol [urine]	-1.01577	-1.18864	-0.216185	12.7233	10.2087	7.99792
X-18475 [urine]	-0.997711	-0.983978	-0.243776	11.1661	6.41769	9.1324
glycylglycine [urine]	-0.978078	-1.19759	-0.232243	10.6719	9.026	8.20224
glutamate [urine]	-0.937727	-1.19683	-0.222124	11.0739	10.7911	8.69218
xylonate [urine]	-0.934428	-1.06255	-0.176728	11.4911	8.72098	5.77619
threonate [urine]	-0.923243	-1.057	-0.195061	11.5135	8.76551	7.20248
X-17629 [plasma]	-0.893633	-0.857005	-0.217895	8.09507	4.81418	6.99179
homovanillate (HVA) [urine]	-0.838276	-1.06135	-0.22129	8.16226	7.7671	8.03754
X-18887 [urine]	-0.808661	-0.813732	-0.206423	7.28508	4.51168	6.70218
trans-urocanate [urine]	-0.800171	-0.884814	-0.201249	6.8974	5.04983	6.18276
kynurenate [urine]	-0.781906	-0.916301	-0.201197	6.89279	5.68277	6.45873
X-12170 [urine]	-0.727009	-0.811359	-0.191932	5.85897	4.40444	5.78243
gamma-glutamylglutamine [plasma]	-0.667942	-0.654283	-0.0966329	5.2031	3.32015	1.82753
ribose [urine]	-0.638558	-0.708647	-0.131582	3.83134	3.12134	2.67574
adipate [urine]	-0.628788	-0.742797	-0.133665	4.85442	4.05478	3.22606
pro-hydroxy-pro [urine]	-0.590005	-0.621038	-0.152057	3.95659	2.70867	3.72993
malate [urine]	0.638533	0.818968	0.141147	5.10801	4.92266	3.59721
3-hydroxyisobutyrate [urine]	0.695786	0.557991	0.106387	5.29509	2.28182	2.0107
isoleucine [urine]	0.706291	0.387766	0.0782313	5.41068	1.25316	1.21467
leucine [urine]	0.799453	0.573146	0.100083	5.94303	2.01236	1.61353
alpha-hydroxyisovalerate [urine]	0.809519	0.637165	0.115718	6.61059	2.60116	2.09108
pyruvate [plasma]	0.919367	0.992693	0.213398	8.47369	6.30868	6.60803
lactate [urine]	0.920878	0.629573	0.15949	9.67348	2.87621	4.19159
3-hydroxybutyrate (BHBA) [urine]	1.05646	1.18159	0.248072	12.4849	9.05651	9.6695
2-hydroxybutyrate (AHB) [urine]	1.16525	1.13783	0.211155	15.3723	8.27014	6.78813
mannose [urine]	1.28465	1.37239	0.288776	20.1268	12.7192	13.1368
myo-inositol [urine]	1.29334	1.4481	0.311967	19.9929	14.0561	15.7258
acetoacetate [urine]	1.29919	1.24092	0.243609	18.7577	9.57381	8.81757
X-14625 [urine]	1.38586	1.08745	0.228166	21.0062	6.75446	7.06048
beta-hydroxypyruvate [urine]	1.62196	1.50703	0.300723	35.1373	14.0711	13.5824
glucose [urine]	1.86404	1.57424	0.342224	*	17.4042	19.795
1,5-anhydroglucitol (1,5-AG) [plasma]	-1.22151	-2.63249	-0.431691	16.2735	*	36.2665
1,5-anhydroglucitol (1,5-AG) [saliva]	-1.15914	-2.14124	-0.327112	7.31093	18.6387	6.38783
X-11315 [plasma]	-0.631342	-1.32411	-0.222139	4.28379	11.9533	7.5129
benzoate [plasma]	-0.607507	-0.812278	-0.169776	3.87332	4.36764	4.33241
3-methoxytyrosine [plasma]	-0.480027	-0.756706	-0.150769	2.74094	4.12677	3.74617
pyroglutamine* [plasma]	-0.386002	-0.938712	-0.147658	2.29015	7.73436	4.43991
glycolate (hydroxyacetate) [urine]	-0.266319	-0.828418	-0.12978	1.10395	4.91359	2.94881
3-hydroxyisobutyrate [plasma]	0.436549	0.907617	0.155279	2.28681	5.70795	3.88259
2-hydroxybutyrate (AHB) [plasma]	0.575068	1.21666	0.188962	3.67559	10.1655	5.57367
alpha-ketobutyrate [plasma]	0.606908	1.0496	0.18494	4.16111	7.71183	5.45149
X-19437 [plasma]	-1.20637	-1.35005	-0.320481	15.5996	12.1136	16.0884
X-17676 [urine]	-0.85221	-1.16618	-0.241069	7.94411	8.85159	8.98414
ethanolamine [urine]	-0.852104	-1.24372	-0.259034	7.98221	10.2181	10.4983
heptanoate (7:0) [plasma]	-0.646129	-0.841064	-0.191535	4.50833	4.84694	5.6493
X-14331 [urine]	0.173659	0.590858	0.180726	0.600089	2.62937	5.41183
1,3-dihydroxyacetone [plasma]	0.691809	0.875663	0.208974	4.93775	5.02572	6.48321
fructose [plasma]	1.04761	1.29621	0.317375	11.5784	11.2857	15.9498
gluconate [plasma]	1.08128	1.29038	0.338069	13.1647	11.8453	18.9443
X-18221 [plasma]	1.17534	1.5412	0.356835	14.8359	16.5211	20.9588
beta-hydroxypyruvate [plasma]	1.26339	1.56099	0.351254	16.1678	14.8298	17.9936
mannose [plasma]	1.28202	1.74323	0.388764	18.9329	23.3511	27.4929
glucose [plasma]	1.36216	1.68583	0.388568	21.2819	20.6657	26.3676
