# Supplementary material for: A systems view of type 2 diabetes-associated metabolic perturbations in saliva, blood and urine at different timescales of glycaemic control
Source: Diabetologia. 2015 Jun 7;58(8):1855–67. doi: 10.1007/s00125-015-3636-2 (PMC4499109; doi:10.1007/s00125-015-3636-2)
Supplement: Supplementary file 6 — (XLSX 168 kb) [file 125_2015_3636_MOESM6_ESM.xlsx]

## Sheet: Legend
ESM Table 4. Metabolites in GGM sub-networks that contain five or more metabolites.
column	description
network id	id for numbering subnetworks
metabolite	metabolite name
beta diab	beta of regression with Diabetes
p diab	p value of regression with Diabetes
super-Pathway	metabolite pathway (Metabolon annotation)
sub-pathway	metabolite subpathway (Metabolon annotation)
label	subnet label as used in the paper

## Sheet: Supp Table 4
Supp Table 4	Metabolites in GGM sub-networks that contain five or more metabolites.
network id	metabolite	beta diab	p diab	super-pathway	subpathway	label
1	pyroglutamine* [saliva]	-0.305321	0.0304075	Amino acid	Glutamate metabolism	1,5-AG subnet
1	beta-hydroxypyruvate [plasma]	0.986475	1.12e-14	Amino acid	Glycine, serine and threonine metabolism	1,5-AG subnet
1	beta-hydroxypyruvate [urine]	0.909381	5.11e-12	Amino acid	Glycine, serine and threonine metabolism	1,5-AG subnet
1	dimethylglycine [urine]	0.444455	0.000166821	Amino acid	Glycine, serine and threonine metabolism	1,5-AG subnet
1	pipecolate [urine]	0.821635	3.81e-12	Amino acid	Lysine metabolism	1,5-AG subnet
1	4-hydroxyphenylpyruvate [urine]	0.581357	3.24e-06	Amino acid	Phenylalanine & tyrosine metabolism	1,5-AG subnet
1	N-acetyltyrosine [urine]	0.381231	0.00135788	Amino acid	Phenylalanine & tyrosine metabolism	1,5-AG subnet
1	N-acetylphenylalanine [urine]	0.32472	0.00486831	Amino acid	Phenylalanine & tyrosine metabolism	1,5-AG subnet
1	indolelactate [urine]	0.385778	0.000937314	Amino acid	Tryptophan metabolism	1,5-AG subnet
1	N-acetyltryptophan [urine]	0.302667	0.0125432	Amino acid	Tryptophan metabolism	1,5-AG subnet
1	proline [urine]	0.653902	2.86e-08	Amino acid	Urea cycle; arginine-, proline-, metabolism	1,5-AG subnet
1	3-hydroxyproline [urine]	0.646512	7.64e-07	Amino acid	Urea cycle; arginine-, proline-, metabolism	1,5-AG subnet
1	alpha-hydroxyisovalerate [urine]	0.683175	2.65e-07	Amino acid	Valine, leucine and isoleucine metabolism	1,5-AG subnet
1	mannose [urine]	0.730778	5.52e-10	Carbohydrate	Fructose, mannose, galactose, starch, and sucrose metabolism	1,5-AG subnet
1	3-sialyllactose [urine]	0.469418	5.63e-05	Carbohydrate	Fructose, mannose, galactose, starch, and sucrose metabolism	1,5-AG subnet
1	1,5-anhydroglucitol (1,5-AG) [plasma]	-1.28736	3.62e-31	Carbohydrate	Glycolysis, gluconeogenesis, pyruvate metabolism	1,5-AG subnet
1	glucose [urine]	0.912972	1.86e-14	Carbohydrate	Glycolysis, gluconeogenesis, pyruvate metabolism	1,5-AG subnet
1	1,5-anhydroglucitol (1,5-AG) [saliva]	-0.998161	3.65e-13	Carbohydrate	Glycolysis, gluconeogenesis, pyruvate metabolism	1,5-AG subnet
1	1,3-dihydroxyacetone [plasma]	0.631493	8.47e-07	Carbohydrate	Glycolysis, gluconeogenesis, pyruvate metabolism	1,5-AG subnet
1	xylose [plasma]	0.433677	0.00130941	Carbohydrate	Nucleotide sugars, pentose metabolism	1,5-AG subnet
1	acetoacetate [urine]	0.584237	2.68e-06	Lipid	Ketone bodies	1,5-AG subnet
1	urate [plasma]	-0.315856	0.00790884	Nucleotide	Purine metabolism, urate metabolism	1,5-AG subnet
1	urate [saliva]	-0.291185	0.0402047	Nucleotide	Purine metabolism, urate metabolism	1,5-AG subnet
1	erythrulose [plasma]	0.34683	0.00362934	Secondary Metabolism	Advanced glycation end-product	1,5-AG subnet
1	X-15503 [urine]	-0.810362	8.28e-12	unknown	unknown	1,5-AG subnet
1	X-11315 [plasma]	-0.819608	9.03e-12	unknown	unknown	1,5-AG subnet
1	X-14625 [urine]	0.749696	9.63e-09	unknown	unknown	1,5-AG subnet
1	X-11315 [saliva]	-0.555091	1.54e-05	unknown	unknown	1,5-AG subnet
1	X-16774 [urine]	-0.377292	0.0024334	unknown	unknown	1,5-AG subnet
2	N-methylglutamate [urine]	-0.455401	0.000273116	Amino acid	Glutamate metabolism
2	histidine [plasma]	-0.26207	0.0337427	Amino acid	Histidine metabolism
2	lysine [plasma]	0.446233	0.000360411	Amino acid	Lysine metabolism
2	citrulline [plasma]	-0.587951	1.06e-06	Amino acid	Urea cycle; arginine-, proline-, metabolism
2	N-methyl proline [urine]	0.371143	0.00147317	Amino acid	Urea cycle; arginine-, proline-, metabolism
2	arginine [plasma]	-0.377946	0.00169045	Amino acid	Urea cycle; arginine-, proline-, metabolism
2	N-methyl proline [plasma]	0.378103	0.00256875	Amino acid	Urea cycle; arginine-, proline-, metabolism
2	3-hydroxydecanoate [plasma]	0.397319	0.00176243	Lipid	Fatty acid, monohydroxy
2	3-hydroxyoctanoate [plasma]	0.283166	0.0340451	Lipid	Fatty acid, monohydroxy
2	3-hydroxysebacate [urine]	0.240064	0.0450739	Lipid	Fatty acid, monohydroxy
2	myo-inositol [urine]	0.886898	2.82e-16	Lipid	Inositol metabolism
2	chiro-inositol [urine]	0.236654	0.0480397	Lipid	Inositol metabolism
2	X-12128 [urine]	0.488617	3.32e-05	unknown	unknown
2	X-13847 [urine]	-0.484046	4.54e-05	unknown	unknown
2	X-12109 [urine]	-0.453401	0.00018465	unknown	unknown
2	X-12111 [urine]	-0.449685	0.000231611	unknown	unknown
2	X-13841 [urine]	-0.321008	0.0102883	unknown	unknown
2	X-18938 [plasma]	0.290574	0.0185697	unknown	unknown
2	metformin [urine]	1.11638	6.57e-23	Xenobiotics	Drug
2	metformin [plasma]	1.04241	6.34e-20	Xenobiotics	Drug
2	metformin [saliva]	0.60059	1.87e-06	Xenobiotics	Drug
2	stachydrine [urine]	-0.460213	0.00018027	Xenobiotics	Food component/Plant
3	alanine [urine]	0.540573	1.3e-05	Amino acid	Alanine and aspartate metabolism	glycolysis-BCAA subnet
3	2-aminobutyrate [plasma]	0.457241	0.000187679	Amino acid	Butanoate metabolism	glycolysis-BCAA subnet
3	2-aminobutyrate [urine]	0.277806	0.0212519	Amino acid	Butanoate metabolism	glycolysis-BCAA subnet
3	2-hydroxybutyrate (AHB) [plasma]	0.702537	6.38e-09	Amino acid	Cysteine, methionine, SAM, taurine metabolism	glycolysis-BCAA subnet
3	alpha-ketobutyrate [plasma]	0.591784	1.17e-06	Amino acid	Cysteine, methionine, SAM, taurine metabolism	glycolysis-BCAA subnet
3	methionine [urine]	0.325953	0.00815151	Amino acid	Cysteine, methionine, SAM, taurine metabolism	glycolysis-BCAA subnet
3	phenylalanine [urine]	0.573479	3.62e-06	Amino acid	Phenylalanine & tyrosine metabolism	glycolysis-BCAA subnet
3	tyrosine [urine]	0.45136	0.000212498	Amino acid	Phenylalanine & tyrosine metabolism	glycolysis-BCAA subnet
3	tryptophan [urine]	0.314873	0.0098448	Amino acid	Tryptophan metabolism	glycolysis-BCAA subnet
3	isoleucine [urine]	0.589395	2.08e-06	Amino acid	Valine, leucine and isoleucine metabolism	glycolysis-BCAA subnet
3	leucine [urine]	0.613421	2.76e-06	Amino acid	Valine, leucine and isoleucine metabolism	glycolysis-BCAA subnet
3	3-hydroxyisobutyrate [plasma]	0.540808	7.87e-06	Amino acid	Valine, leucine and isoleucine metabolism	glycolysis-BCAA subnet
3	valine [urine]	0.473152	0.000124333	Amino acid	Valine, leucine and isoleucine metabolism	glycolysis-BCAA subnet
3	3-methyl-2-oxovalerate [plasma]	0.34617	0.00494412	Amino acid	Valine, leucine and isoleucine metabolism	glycolysis-BCAA subnet
3	pyruvate [plasma]	0.717664	4.24e-09	Carbohydrate	Glycolysis, gluconeogenesis, pyruvate metabolism	glycolysis-BCAA subnet
3	lactate [plasma]	0.473917	9.63e-05	Carbohydrate	Glycolysis, gluconeogenesis, pyruvate metabolism	glycolysis-BCAA subnet
3	X-19438 [plasma]	0.412717	0.00113299	unknown	unknown	glycolysis-BCAA subnet
4	N-acetylglutamine [urine]	-0.335317	0.00459676	Amino acid	Glutamate metabolism
4	N2-acetyllysine [urine]	-0.333778	0.0064027	Amino acid	Lysine metabolism
4	N-6-trimethyllysine [urine]	-0.270552	0.0320117	Amino acid	Lysine metabolism
4	N-acetyltyrosine [plasma]	-0.303301	0.0147005	Amino acid	Phenylalanine & tyrosine metabolism
4	N-acetylarginine [urine]	-0.438826	0.000335627	Amino acid	Urea cycle; arginine-, proline-, metabolism
4	X-19411 [plasma]	-0.483432	0.000114282	unknown	unknown
4	X-13698 [urine]	-0.410223	0.000523215	unknown	unknown
4	X-12191 [urine]	-0.410818	0.000608354	unknown	unknown
4	X-12125 [urine]	-0.369926	0.0020205	unknown	unknown
4	X-12386 [urine]	-0.366735	0.00251148	unknown	unknown
4	X-12386 [plasma]	-0.31153	0.012115	unknown	unknown
4	X-12093 [urine]	-0.306546	0.0128393	unknown	unknown
4	X-12187 [urine]	-0.281891	0.0201712	unknown	unknown
4	X-12124 [urine]	-0.239469	0.0435062	unknown	unknown
5	myristoleate (14:1n5) [plasma]	-0.289013	0.0144121	Lipid	Long chain fatty acid
5	heptanoate (7:0) [plasma]	-0.577476	3.23e-06	Lipid	Medium chain fatty acid
5	caprylate (8:0) [plasma]	-0.509443	2.99e-05	Lipid	Medium chain fatty acid
5	caproate (6:0) [plasma]	-0.509355	4.81e-05	Lipid	Medium chain fatty acid
5	pelargonate (9:0) [plasma]	-0.426691	0.000632496	Lipid	Medium chain fatty acid
5	5-dodecenoate (12:1n7) [plasma]	-0.32598	0.00614586	Lipid	Medium chain fatty acid
5	caprate (10:0) [plasma]	-0.320231	0.00952996	Lipid	Medium chain fatty acid
5	X-11497 [plasma]	-0.312111	0.0119369	unknown	unknown
5	X-17269 [plasma]	-0.303872	0.0186842	unknown	unknown
5	X-12442 [plasma]	-0.25234	0.0436292	unknown	unknown
5	X-16578 [plasma]	-0.254997	0.045208	unknown	unknown
5	benzoate [plasma]	-0.539359	1.76e-05	Xenobiotics	Benzoate metabolism
5	2-ethylhexanoate [plasma]	-0.448232	0.000352347	Xenobiotics	Chemical
6	X-13840 [urine]	-0.52024	1.83e-05	unknown	unknown
6	X-17303 [urine]	-0.407257	0.000872484	unknown	unknown
6	X-14473 [urine]	-0.381688	0.00164694	unknown	unknown
6	X-14062 [urine]	-0.367674	0.00195215	unknown	unknown
6	X-12039 [urine]	-0.359055	0.00311431	unknown	unknown
6	X-14465 [urine]	-0.322752	0.00691225	unknown	unknown
6	X-12738 [urine]	-0.328309	0.00868232	unknown	unknown
6	X-12329 [urine]	-0.331629	0.00869179	unknown	unknown
6	X-13733 [urine]	-0.296344	0.0138085	unknown	unknown
6	3-methyl catechol sulfate 2 [urine]	-0.390711	0.00325395	Xenobiotics	Benzoate metabolism
6	3-methyl catechol sulfate 1 [urine]	-0.285932	0.0167594	Xenobiotics	Benzoate metabolism
6	quinate [urine]	-0.38207	0.00135415	Xenobiotics	Food component/Plant
6	quinate [plasma]	-0.352478	0.00618975	Xenobiotics	Food component/Plant
7	glycolithocholate sulfate* [urine]	0.355632	0.00529236	Lipid	Bile acid metabolism
7	glycolithocholate sulfate* [plasma]	0.311289	0.0148036	Lipid	Bile acid metabolism
7	taurolithocholate 3-sulfate [urine]	0.290326	0.0170493	Lipid	Bile acid metabolism
7	taurolithocholate 3-sulfate [plasma]	0.305784	0.0284466	Lipid	Bile acid metabolism
7	glycodeoxycholate [plasma]	0.259432	0.0496603	Lipid	Bile acid metabolism
7	X-16654 [plasma]	0.419659	0.000817005	unknown	unknown
7	X-13429 [plasma]	0.426977	0.00150993	unknown	unknown
7	X-13429 [urine]	0.306742	0.016164	unknown	unknown
7	X-16654 [urine]	0.273406	0.0240713	unknown	unknown
7	X-11529 [plasma]	0.269815	0.0277262	unknown	unknown
8	2-hydroxybutyrate (AHB) [urine]	0.880958	1.96e-13	Amino acid	Cysteine, methionine, SAM, taurine metabolism	urinary ketone body subnet
8	3-hydroxyisobutyrate [urine]	0.529153	1.89e-05	Amino acid	Valine, leucine and isoleucine metabolism	urinary ketone body subnet
8	3-methyl-2-oxobutyrate [urine]	0.451031	0.00028304	Amino acid	Valine, leucine and isoleucine metabolism	urinary ketone body subnet
8	3-hydroxy-2-ethylpropionate [urine]	0.332126	0.00723911	Amino acid	Valine, leucine and isoleucine metabolism	urinary ketone body subnet
8	lactate [urine]	0.583781	9.28e-07	Carbohydrate	Glycolysis, gluconeogenesis, pyruvate metabolism	urinary ketone body subnet
8	3-hydroxypropanoate [urine]	0.267076	0.0308804	Lipid	Fatty acid, monohydroxy	urinary ketone body subnet
8	3-hydroxybutyrate (BHBA) [urine]	0.916871	6.22e-15	Lipid	Ketone bodies	urinary ketone body subnet
8	X-14955 [urine]	0.665349	2.65e-07	unknown	unknown	urinary ketone body subnet
8	glycolate (hydroxyacetate) [urine]	-0.477997	2.22e-05	Xenobiotics	Chemical	urinary ketone body subnet
9	C-glycosyltryptophan* [plasma]	-0.239116	0.037325	Amino acid	Tryptophan metabolism	carbohydrates subnet
9	mannose [plasma]	1.13594	9.82e-27	Carbohydrate	Fructose, mannose, galactose, starch, and sucrose metabolism	carbohydrates subnet
9	fructose [plasma]	0.878313	1.19e-13	Carbohydrate	Fructose, mannose, galactose, starch, and sucrose metabolism	carbohydrates subnet
9	glucose [plasma]	1.15782	3.61e-25	Carbohydrate	Glycolysis, gluconeogenesis, pyruvate metabolism	carbohydrates subnet
9	gluconate [plasma]	0.949399	2.82e-18	Carbohydrate	Nucleotide sugars, pentose metabolism	carbohydrates subnet
9	pseudouridine [plasma]	-0.282041	0.0152353	Nucleotide	Pyrimidine metabolism, uracil containing	carbohydrates subnet
9	X-18221 [plasma]	1.0114	1.17e-18	unknown	unknown	carbohydrates subnet
9	X-19437 [plasma]	-0.845564	4.11e-12	unknown	unknown	carbohydrates subnet
9	X-11429 [plasma]	-0.823905	1.24e-11	unknown	unknown	carbohydrates subnet
10	kynurenine [urine]	0.43106	0.000324096	Amino acid	Tryptophan metabolism
10	3-hydroxykynurenine [urine]	0.462931	0.000600982	Amino acid	Tryptophan metabolism
10	kynurenine [plasma]	-0.287882	0.0158653	Amino acid	Tryptophan metabolism
10	gamma-glutamylleucine [urine]	0.551187	4.65e-06	Peptide	gamma-glutamyl
10	gamma-glutamylphenylalanine [urine]	0.423738	0.000453574	Peptide	gamma-glutamyl
10	gamma-glutamyltyrosine [urine]	0.330888	0.00792116	Peptide	gamma-glutamyl
10	gamma-glutamylvaline [urine]	0.303724	0.0146649	Peptide	gamma-glutamyl
10	X-12100 [urine]	-0.330442	0.00640438	unknown	unknown
11	X-13728 [urine]	-0.371675	0.00167263	unknown	unknown
11	X-13728 [plasma]	-0.244218	0.0490474	unknown	unknown
11	5-acetylamino-6-amino-3-methyluracil [urine]	-0.381264	0.00147369	Xenobiotics	Xanthine metabolism
11	3,7-dimethylurate [plasma]	-0.320051	0.0108051	Xenobiotics	Xanthine metabolism
11	7-methylxanthine [urine]	-0.29594	0.0173104	Xenobiotics	Xanthine metabolism
11	3,7-dimethylurate [urine]	-0.284079	0.0210013	Xenobiotics	Xanthine metabolism
11	3-methylxanthine [urine]	-0.260482	0.0313406	Xenobiotics	Xanthine metabolism
11	1,7-dimethylurate [urine]	-0.237423	0.0449968	Xenobiotics	Xanthine metabolism
12	isobutyrylcarnitine [urine]	-0.531975	1.17e-05	Amino acid	Valine, leucine and isoleucine metabolism
12	2-methylbutyrylcarnitine (C5) [urine]	-0.458703	0.000173852	Amino acid	Valine, leucine and isoleucine metabolism
12	carnitine [urine]	-0.383953	0.00215457	Lipid	Carnitine metabolism
12	octanoylcarnitine [urine]	-0.28644	0.0197218	Lipid	Carnitine metabolism
12	3-dehydrocarnitine* [urine]	-0.284083	0.0214235	Lipid	Carnitine metabolism
12	X-12115 [urine]	-0.471413	4.04e-05	unknown	unknown
12	X-17337 [urine]	-0.374825	0.00189129	unknown	unknown
13	2-hydroxyhippurate (salicylurate) [plasma]	0.317113	0.00935601	Xenobiotics	Benzoate metabolism
13	2-hydroxyhippurate (salicylurate) [urine]	0.249598	0.0395703	Xenobiotics	Benzoate metabolism
13	salicyluric glucuronide* [plasma]	0.316279	0.0064611	Xenobiotics	Drug
13	salicylate [plasma]	0.311066	0.0112589	Xenobiotics	Drug
13	salicylate [urine]	0.292662	0.0165663	Xenobiotics	Drug
13	salicyluric glucuronide* [urine]	0.271632	0.0210425	Xenobiotics	Drug
14	X-12358 [urine]	-0.465451	4.24e-05	unknown	unknown
14	X-17367 [urine]	-0.40505	0.000413649	unknown	unknown
14	X-17325 [urine]	-0.370668	0.00143851	unknown	unknown
14	X-16564 [urine]	-0.341251	0.00340787	unknown	unknown
14	X-13864 [urine]	-0.312571	0.00961507	unknown	unknown
14	hippurate [urine]	-0.296779	0.00998424	Xenobiotics	Benzoate metabolism
15	7-ketodeoxycholate [urine]	-0.548823	1.02e-05	Lipid	Bile acid metabolism
15	cholate [urine]	-0.492213	7.15e-05	Lipid	Bile acid metabolism
15	cholate [plasma]	-0.465658	0.000247104	Lipid	Bile acid metabolism
15	12-dehydrocholate [urine]	-0.244196	0.0499641	Lipid	Bile acid metabolism
15	X-19434 [plasma]	-0.398568	0.00150694	unknown	unknown
15	X-11491 [urine]	-0.345133	0.00461546	unknown	unknown
16	kynurenate [urine]	-0.531104	1.6e-05	Amino acid	Tryptophan metabolism
16	kynurenate [plasma]	-0.32185	0.00712203	Amino acid	Tryptophan metabolism
16	xanthurenate [urine]	-0.309469	0.0135303	Amino acid	Tryptophan metabolism
16	X-12170 [urine]	-0.539042	1.28e-05	unknown	unknown
16	X-15503 [plasma]	-0.261485	0.0331638	unknown	unknown
17	pro-hydroxy-pro [urine]	-0.600684	3.16e-07	Peptide	Dipeptide
17	pro-hydroxy-pro [plasma]	-0.548491	1.42e-05	Peptide	Dipeptide
17	glycylproline [urine]	-0.456765	3.1e-05	Peptide	Dipeptide
17	X-18887 [urine]	-0.653092	4.54e-08	unknown	unknown
17	X-11360 [urine]	-0.427324	0.000379945	unknown	unknown
18	X-12230 [plasma]	-0.507409	0.000108185	unknown	unknown
18	X-12039 [plasma]	-0.460355	0.00033602	unknown	unknown
18	X-12230 [urine]	-0.368737	0.0024015	unknown	unknown
18	X-12738 [plasma]	-0.335859	0.00703086	unknown	unknown
18	3-methyl catechol sulfate 1 [plasma]	-0.337855	0.0114293	Xenobiotics	Benzoate metabolism
